# Supplementary material for: Tetra­kis(μ-4-methoxy­benzoato)bis­[(4-methoxy­benzoato)(1,10-phenan­throline)terbium(III)]
Source: Acta Crystallogr Sect E Struct Rep Online. 2009 Sep 26;65(Pt 10):m1240–1. doi: 10.1107/S1600536809037751 (PMC2970326; doi:10.1107/S1600536809037751)
Supplement: Supplementary file 2 [file e-65-m1240-Isup2.hkl]

# 
# h,k,l, Fc-squared, Fo-squared, sigma(Fo-squared) and status flag 
# 
data_I
_shelx_title ' 080307b in P2(1)/c' 
_shelx_refln_list_code          4 
_shelx_F_calc_maximum      702.60 
_exptl_crystal_F_000      3168.00 
_reflns_d_resolution_high  0.8406 
 
loop_ 
 _symmetry_equiv_pos_as_xyz 
 'x, y, z' 
 '-x, y+1/2, -z+1/2' 
 '-x, -y, -z' 
 'x, -y-1/2, z-1/2' 
 
_cell_length_a    18.0547 
_cell_length_b    15.1404 
_cell_length_c    25.9539 
_cell_angle_alpha  90.000 
_cell_angle_beta  109.070 
_cell_angle_gamma  90.000 
 
_shelx_F_squared_multiplier     1.000 
 
loop_ 
 _refln_index_h 
 _refln_index_k 
 _refln_index_l 
 _refln_F_squared_calc 
 _refln_F_squared_meas 
 _refln_F_squared_sigma 
 _refln_observed_status 
   1   0   0     6417.09     3153.11    126.97 o 
   2   0   0       11.74       -7.26     43.51 o 
   3   0   0     6493.43     6882.23    205.89 o 
   4   0   0    24070.50    24350.17    500.44 o 
   5   0   0     7805.67     7432.46    262.99 o 
   6   0   0    17640.32    19754.12    478.65 o 
   7   0   0     7647.25     6009.13    261.93 o 
   8   0   0     3115.68     3136.43    286.34 o 
   9   0   0   120477.48   124633.71   2119.13 o 
  10   0   0      248.39      -11.69    125.55 o 
  11   0   0    18592.93    19813.61    585.95 o 
  12   0   0    31396.75    33431.32    837.91 o 
  13   0   0    20071.46    21708.90   1046.03 o 
  14   0   0       68.69     -219.94    264.03 o 
  15   0   0      239.63     -129.62    293.78 o 
  16   0   0    31133.88    31981.09   1402.49 o 
  17   0   0     2032.87     2383.28    557.86 o 
  18   0   0      278.47      -46.75    328.86 o 
  19   0   0       84.11     -502.83    335.22 o 
  20   0   0     8273.45     9191.64    852.12 o 
   1   1   0    55466.95    59248.39    937.93 o 
   2   1   0      245.01      179.06     34.31 o 
   3   1   0     4885.17     5636.28    158.23 o 
   4   1   0    16221.73    15852.63    257.53 o 
   5   1   0     4912.11     4392.21    145.33 o 
   6   1   0      216.62       28.15     63.88 o 
   7   1   0     1805.95     1692.54    171.39 o 
   8   1   0    10365.15    10300.98    262.91 o 
   9   1   0      632.53      257.14    102.61 o 
  10   1   0      338.97      376.53    105.89 o 
  11   1   0     4463.18     4263.07    205.64 o 
  12   1   0     7246.58     6924.68    261.91 o 
  13   1   0     1405.51     1343.42    216.08 o 
  14   1   0     2195.92     1750.51    364.46 o 
  15   1   0     2169.21     2503.21    361.40 o 
  16   1   0        0.41      -61.60    247.59 o 
  17   1   0     2364.88     2169.19    546.18 o 
  18   1   0       82.16     -224.91    246.23 o 
  19   1   0     1021.92      542.17    316.99 o 
  20   1   0      850.72     1178.72    380.94 o 
   0   2   0    78881.34    82778.43   1825.90 o 
   1   2   0     7095.84     7930.01    162.36 o 
   2   2   0     2054.03     2194.18     92.18 o 
   3   2   0     2217.66     2562.03     95.19 o 
   4   2   0    58285.36    58974.86    790.87 o 
   5   2   0    46721.18    46450.07    599.24 o 
   6   2   0     3085.06     2685.75    121.36 o 
   7   2   0     6557.19     6180.88    187.78 o 
   8   2   0     2363.69     2802.67    166.72 o 
   9   2   0    37621.32    34081.25    855.74 o 
  10   2   0     7368.33     6729.45    230.16 o 
  11   2   0    26503.29    24978.26    481.92 o 
  12   2   0     2172.04     1762.10    225.07 o 
  13   2   0       13.76      -28.04    139.34 o 
  14   2   0     2760.56     2688.04    455.57 o 
  15   2   0     2931.60     3447.38    510.29 o 
  16   2   0     5532.92     6255.24    465.42 o 
  17   2   0      881.66     1213.39    340.82 o 
  18   2   0        8.75     -320.50    213.67 o 
  19   2   0      103.98      -61.10    271.88 o 
  20   2   0     3830.94     4852.91   1102.52 o 
   1   3   0   286505.09   291352.94   3543.27 o 
   2   3   0     8504.21     8691.61    203.52 o 
   3   3   0     5703.05     6199.09    152.59 o 
   4   3   0    10120.63     9296.72    238.47 o 
   5   3   0    59953.71    61812.83    768.42 o 
   6   3   0     3712.39     4307.19    149.42 o 
   7   3   0     5917.20     6253.14    188.46 o 
   8   3   0   190251.30   194502.61   3092.46 o 
   9   3   0      472.44      568.86    108.66 o 
  10   3   0      253.42      209.11    103.44 o 
  11   3   0    13791.98    13040.30    373.28 o 
  12   3   0     7337.79     6549.60    323.81 o 
  13   3   0     3324.49     3428.30    289.43 o 
  14   3   0     1100.46      947.96    213.20 o 
  15   3   0    11005.21    10309.74    741.36 o 
  16   3   0      126.51      173.14    260.32 o 
  17   3   0    14413.81    14960.68    910.56 o 
  18   3   0       80.70     -144.43    250.82 o 
  19   3   0     1343.41     1254.02    372.96 o 
  20   3   0     2821.64     2799.13    482.17 o 
   0   4   0    67458.55    65187.77   1569.84 o 
   1   4   0    47428.35    47655.11    859.46 o 
   2   4   0      404.44      190.04     76.67 o 
   3   4   0   106027.87   111121.65   2261.52 o 
   4   4   0     3105.32     3270.37    132.95 o 
   5   4   0     2935.40     3264.75    137.60 o 
   6   4   0    55026.14    57520.05    932.26 o 
   7   4   0     6683.69     6384.71    199.56 o 
   8   4   0      467.24      569.15    127.30 o 
   9   4   0     3504.15     3840.43    176.67 o 
  10   4   0    12470.13    12335.18    381.71 o 
  11   4   0      421.18      221.57    151.79 o 
  12   4   0     5841.26     5421.52    307.91 o 
  13   4   0     6212.70     6151.21    335.44 o 
  14   4   0     2426.42     2259.09    272.59 o 
  15   4   0     4360.57     3922.74    707.38 o 
  16   4   0      603.43      202.89    285.66 o 
  17   4   0     2590.29     2676.75    427.64 o 
  18   4   0      671.22      673.50    338.12 o 
  19   4   0     2994.21     3475.67    497.17 o 
   1   5   0    26335.30    26709.00    843.09 o 
   2   5   0    60897.02    64619.61   1421.89 o 
   3   5   0    38211.46    39279.68   1209.41 o 
   4   5   0     9885.62     9286.08    260.55 o 
   5   5   0       89.42       26.95     87.65 o 
   6   5   0     3068.36     2842.21    154.85 o 
   7   5   0    21994.00    23457.42    455.40 o 
   8   5   0     4558.44     4142.47    180.03 o 
   9   5   0     8791.67     9250.32    335.39 o 
  10   5   0      907.28      997.38    137.19 o 
  11   5   0     1228.29     1422.74    281.75 o 
  12   5   0    13405.96    12697.81    449.06 o 
  13   5   0     4601.70     4480.60    434.87 o 
  14   5   0     5857.24     5799.50    357.15 o 
  15   5   0     1291.57     1231.97    330.99 o 
  16   5   0      340.09     -195.00    282.10 o 
  17   5   0     2429.03     2610.33    435.04 o 
  18   5   0     3657.94     4372.27    544.56 o 
  19   5   0     1648.07     1878.49    436.94 o 
   0   6   0   120664.67   117283.48   2770.46 o 
   1   6   0     3762.12     3689.29    223.49 o 
   2   6   0    21535.86    20222.57    696.98 o 
   3   6   0    27538.15    28753.68    540.79 o 
   4   6   0      914.13      769.88    121.73 o 
   5   6   0      978.03     1009.88    120.13 o 
   6   6   0     6505.01     6100.90    212.64 o 
   7   6   0    17403.91    19547.64    394.65 o 
   8   6   0     1441.73     1678.26    338.55 o 
   9   6   0    16057.40    15703.51    533.38 o 
  10   6   0     4703.42     5344.33    244.77 o 
  11   6   0      749.15      380.82    167.06 o 
  12   6   0     2453.99     2027.92    255.83 o 
  13   6   0     8177.14     8723.62    403.48 o 
  14   6   0      483.85      608.40    208.58 o 
  15   6   0      503.56      277.54    221.01 o 
  16   6   0     6977.49     6953.19    562.63 o 
  17   6   0        8.33     -248.01    259.43 o 
  18   6   0        7.46     -240.43    269.80 o 
  19   6   0     2371.73     1966.42    448.05 o 
   1   7   0     5371.38     5132.48    313.06 o 
   2   7   0   156507.84   155327.69   4476.29 o 
   3   7   0    65818.21    70822.23   2322.77 o 
   4   7   0    12222.25    11289.70    334.12 o 
   5   7   0    35141.55    34979.20    919.53 o 
   6   7   0    17182.39    19461.56    404.68 o 
   7   7   0    44799.51    44453.25   1658.49 o 
   8   7   0     6192.90     6413.41    248.21 o 
   9   7   0    15671.97    15197.27    572.41 o 
  10   7   0     3325.13     2627.45    261.31 o 
  11   7   0    15018.07    14927.01    492.15 o 
  12   7   0        9.71     -184.59    154.11 o 
  13   7   0     4276.02     4914.21    373.78 o 
  14   7   0    22180.19    23315.19    685.49 o 
  15   7   0      870.82      685.00    258.10 o 
  16   7   0      628.38      109.16    276.32 o 
  17   7   0        2.53     -448.89    328.84 o 
  18   7   0     9268.03    10297.14   1132.09 o 
   0   8   0    47244.98    56447.70   1637.30 o 
   1   8   0     7015.49     6625.30    335.41 o 
   2   8   0     2857.82     3130.94    256.59 o 
   3   8   0    17122.91    17792.68    693.01 o 
   4   8   0     4210.79     3752.63    221.18 o 
   5   8   0    18596.20    17481.64    575.09 o 
   6   8   0    11942.82    12417.43    355.71 o 
   7   8   0      281.59      200.63    115.04 o 
   8   8   0      365.64     -146.44    103.74 o 
   9   8   0        5.07      -89.13    108.12 o 
  10   8   0     4432.22     4329.55    363.15 o 
  11   8   0     2854.49     2404.44    277.80 o 
  12   8   0      558.15      371.11    202.26 o 
  13   8   0      810.22      666.01    227.90 o 
  14   8   0     2219.45     3099.51    438.17 o 
  15   8   0     3460.36     3355.65    502.80 o 
  16   8   0      591.13      308.63    301.51 o 
  17   8   0      711.12      814.45    354.13 o 
  18   8   0      315.13      434.17    342.65 o 
   1   9   0     4527.27     3736.76    287.14 o 
   2   9   0    43842.13    44379.88   1391.87 o 
   3   9   0     5247.99     4936.76    312.96 o 
   4   9   0     1889.97     1135.61    174.99 o 
   5   9   0     5605.76     5327.85    271.11 o 
   6   9   0     8126.47     8847.75    457.12 o 
   7   9   0    12665.74    12090.33    782.43 o 
   8   9   0      613.64      114.05    125.35 o 
   9   9   0     6951.14     6697.29    348.54 o 
  10   9   0     1411.31     1359.11    284.34 o 
  11   9   0     5790.42     5895.56    367.92 o 
  12   9   0     1808.21     1865.16    289.80 o 
  13   9   0     1555.54     1438.28    281.16 o 
  14   9   0     6550.28     6924.73    431.33 o 
  15   9   0     2006.21     1851.55    321.78 o 
  16   9   0       34.10     -330.37    220.25 o 
  17   9   0       27.38       26.41    318.45 o 
   0  10   0       65.16      -12.22    218.35 o 
   1  10   0    37978.46    40894.91   1006.49 o 
   2  10   0     8218.46     8427.15    477.59 o 
   3  10   0    33932.90    31871.82    947.21 o 
   4  10   0       60.23     -217.88    150.67 o 
   5  10   0     9955.42    10455.04    512.16 o 
   6  10   0    24629.96    24364.50    594.51 o 
   7  10   0     2640.30     2700.39    217.93 o 
   8  10   0      148.33     -179.68    119.79 o 
   9  10   0        5.11     -214.31    165.12 o 
  10  10   0    29962.39    30770.41   1580.99 o 
  11  10   0     8955.00     7909.61    413.53 o 
  12  10   0      793.45      161.48    212.90 o 
  13  10   0    13722.66    13043.50   1129.15 o 
  14  10   0     5285.62     5888.32    463.78 o 
  15  10   0     6818.26     6800.71    432.46 o 
  16  10   0       32.28     -343.54    229.03 o 
   1  11   0     3920.60     4046.43    385.99 o 
   2  11   0     9308.75    10528.45    754.37 o 
   3  11   0     1421.25     2119.80    295.53 o 
   4  11   0     2459.32     2797.89    391.56 o 
   5  11   0     7138.01     7197.79    415.18 o 
   6  11   0      563.78      483.40    175.53 o 
   7  11   0     4259.57     4374.66    277.58 o 
   8  11   0     8767.18     8008.86    327.55 o 
   9  11   0       20.81      -90.43    185.23 o 
  10  11   0     2123.24     2039.77    300.15 o 
  11  11   0     2003.57     2508.54    326.97 o 
  12  11   0      157.44     -288.38    192.25 o 
  13  11   0        9.15     -295.97    197.31 o 
  14  11   0     1483.41     1887.64    320.40 o 
  15  11   0      372.73      291.45    242.34 o 
  16  11   0        7.11     -311.53    207.68 o 
   0  12   0     6086.87     6064.19    602.43 o 
   1  12   0     7071.48     7058.78    451.36 o 
   2  12   0     9308.66     9744.89    509.97 o 
   3  12   0     4072.86     4391.17    738.49 o 
   4  12   0     5825.90     5675.61    429.53 o 
   5  12   0     4475.28     5618.47    539.22 o 
   6  12   0    15235.22    15867.16    616.05 o 
   7  12   0      910.23      888.10    189.74 o 
   8  12   0      275.01       26.51    211.13 o 
   9  12   0     3004.15     2689.99    333.83 o 
  10  12   0     7279.34     7193.13    421.82 o 
  11  12   0     3156.65     3415.59    371.12 o 
  12  12   0      267.44     -299.25    221.03 o 
  13  12   0     1225.37     1028.07    295.79 o 
  14  12   0     1119.37     1040.04    293.21 o 
  15  12   0     3566.65     4043.82    447.20 o 
   1  13   0     5822.01     5937.49    460.76 o 
   2  13   0    21896.29    24814.71    856.62 o 
   3  13   0     1657.70     2122.92    392.86 o 
   4  13   0     1642.61     1547.33    341.72 o 
   5  13   0    10723.86    12172.17    602.47 o 
   6  13   0     3148.10     3533.56    690.65 o 
   7  13   0    12348.95    13374.00    615.06 o 
   8  13   0     1110.99     1134.01    276.46 o 
   9  13   0     4011.90     3757.53    395.14 o 
  10  13   0      726.53      463.15    257.18 o 
  11  13   0     3112.28     2978.13    368.65 o 
  12  13   0      551.80       78.44    247.86 o 
  13  13   0      200.17     -204.79    242.38 o 
  14  13   0     5207.15     5559.19    498.76 o 
   0  14   0    22460.11    25683.16   1294.12 o 
   1  14   0       22.64     -250.47    251.12 o 
   2  14   0      100.65     -200.93    252.23 o 
   3  14   0     3766.71     4014.66    465.57 o 
   4  14   0     6985.46     7921.65    535.94 o 
   5  14   0     3744.47     5065.61    523.17 o 
   6  14   0     1994.37     1982.38    370.44 o 
   7  14   0     6089.59     6185.31    863.81 o 
   8  14   0      261.35       60.81    315.13 o 
   9  14   0     8134.78     7872.93    598.82 o 
  10  14   0      126.03      107.85    286.44 o 
  11  14   0      943.44      881.66    365.33 o 
  12  14   0     3338.73     2933.58    492.60 o 
   1  15   0      610.61     1112.25    359.25 o 
   2  15   0    10103.22    11114.26    652.83 o 
   3  15   0     5586.47     5971.09    536.49 o 
   4  15   0     1134.77     1654.30    583.34 o 
   5  15   0      157.39     -240.05    265.78 o 
   6  15   0      878.05      634.20    310.76 o 
   7  15   0     2711.91     2104.38    623.74 o 
   8  15   0     1822.79     2327.63    496.43 o 
   9  15   0     1040.22      835.35    424.49 o 
  10  15   0      112.17       12.20    343.64 o 
  11  15   0      373.03     -311.61    242.93 o 
   0  16   0     2232.20     3204.11    726.80 o 
   1  16   0      283.50     -113.81    345.08 o 
   2  16   0      739.56      350.81    365.23 o 
   3  16   0     4471.50     4686.46    564.22 o 
   4  16   0     2394.10     3645.58    517.00 o 
   5  16   0      887.96      690.54    404.83 o 
   6  16   0     1199.06     1262.30    611.52 o 
   7  16   0     2425.29     1843.65    530.81 o 
   8  16   0      113.67      289.25    414.73 o 
   9  16   0     1632.83     2813.37    733.15 o 
   1  17   0     7612.96     8543.53    701.82 o 
   2  17   0        1.96     -280.83    477.33 o 
   3  17   0     4481.88     5856.04    628.71 o 
   4  17   0     6904.37     8397.38    677.64 o 
   5  17   0     4100.45     5399.30    599.42 o 
   6  17   0      360.43      -66.94    499.37 o 
   0  18   0     1227.59     1492.86    650.30 o 
 -20   1   1       55.23       80.85    294.01 o 
 -19   1   1     2221.17     1445.47    367.20 o 
 -18   1   1      268.71      119.18    260.59 o 
 -17   1   1    11959.38    12559.16    636.22 o 
 -16   1   1     4174.86     4437.62    466.40 o 
 -15   1   1     2644.55     2363.37    349.12 o 
 -14   1   1     1200.17     1036.44    274.82 o 
 -13   1   1     4468.54     4105.24    399.61 o 
 -12   1   1    51921.48    53004.97   1336.75 o 
 -11   1   1        5.15     -119.38     84.61 o 
 -10   1   1     1421.40     1367.99    133.29 o 
  -9   1   1     8066.29     7708.70    225.63 o 
  -8   1   1    41397.15    40134.35    676.38 o 
  -7   1   1      253.92      182.80     71.61 o 
  -6   1   1     1813.95     1818.60    120.02 o 
  -5   1   1    16734.58    16464.88    273.05 o 
  -4   1   1    22127.25    22389.76    317.87 o 
  -3   1   1    41784.09    44190.93    616.82 o 
  -2   1   1     5000.69     5011.54    159.49 o 
  -1   1   1   223794.09   238128.17   3591.75 o 
   0   1   1   107986.41   113482.73   1746.13 o 
   1   1   1    45403.23    52044.59    680.97 o 
   2   1   1    27329.95    28325.00    356.25 o 
   3   1   1    29208.41    30223.56    396.14 o 
   4   1   1    74301.69    78179.10    963.18 o 
   5   1   1    19634.80    19567.03    328.94 o 
   6   1   1     2262.48     2962.45    141.38 o 
   7   1   1      393.98      341.70     91.22 o 
   8   1   1   102347.46   104389.35   1385.90 o 
   9   1   1     5593.34     5174.98    207.11 o 
  10   1   1      515.29      330.43    105.39 o 
  11   1   1    23327.65    22820.09    463.69 o 
  12   1   1     8176.19     8029.10    286.73 o 
  13   1   1    22651.75    24544.54    614.74 o 
  14   1   1       13.21     -215.60    176.46 o 
  15   1   1     9422.76     9172.46    515.88 o 
  16   1   1     3840.02     3330.80    425.55 o 
  17   1   1     3364.15     3301.86    623.21 o 
  18   1   1      109.21     -246.10    226.28 o 
  19   1   1     2395.91     2566.99    459.82 o 
  20   1   1     7780.65     9472.92    617.19 o 
 -20   2   1     5049.62     5585.02    581.24 o 
 -19   2   1      133.28     -257.48    250.02 o 
 -18   2   1     1458.20     1012.64    334.34 o 
 -17   2   1     3505.09     3392.89    444.55 o 
 -16   2   1    13898.66    13572.58    645.04 o 
 -15   2   1      321.42      -31.52    224.94 o 
 -14   2   1     2313.91     2466.37    337.70 o 
 -13   2   1    12747.96    12096.73    417.92 o 
 -12   2   1     2682.85     3095.54    327.04 o 
 -11   2   1    13654.97    13175.28    501.66 o 
 -10   2   1     4353.77     4080.54    228.47 o 
  -9   2   1    24927.46    24723.17    437.27 o 
  -8   2   1    22384.96    23885.97    579.31 o 
  -7   2   1      526.13      404.27     77.29 o 
  -6   2   1    12491.04    12595.83    243.61 o 
  -5   2   1    13384.43    13779.54    240.49 o 
  -4   2   1    55546.37    57275.01    684.57 o 
  -3   2   1    14717.67    15346.46    232.55 o 
  -2   2   1    14127.64    14391.71    214.18 o 
  -1   2   1    73936.81    78514.73   1231.34 o 
   0   2   1   170881.33   185998.14   5335.05 o 
   1   2   1      811.76      574.48     60.20 o 
   2   2   1     1765.42     1831.47    105.16 o 
   3   2   1    11262.58    10372.70    194.72 o 
   4   2   1   115878.56   118641.02   1329.37 o 
   5   2   1    93392.12    93667.15   1094.92 o 
   6   2   1       56.82       35.02     63.85 o 
   7   2   1    39098.42    39161.51    576.00 o 
   8   2   1    22053.11    20234.27    389.78 o 
   9   2   1    22524.23    23194.37    440.22 o 
  10   2   1    11293.04    11045.04    302.07 o 
  11   2   1      150.87       24.25    106.25 o 
  12   2   1    22884.81    20746.94    554.27 o 
  13   2   1     5872.43     5940.44    316.04 o 
  14   2   1      107.36       43.56    203.74 o 
  15   2   1      910.22      313.18    363.67 o 
  16   2   1    10422.01    11257.25    590.58 o 
  17   2   1      135.70     -209.97    238.06 o 
  18   2   1      161.65     -276.90    239.67 o 
  19   2   1     4013.11     5100.40    558.48 o 
 -20   3   1       23.20     -109.22    310.91 o 
 -19   3   1       50.91     -250.12    269.85 o 
 -18   3   1     2306.88     2717.05    685.34 o 
 -17   3   1     1635.48     2051.78    532.31 o 
 -16   3   1     1579.33     2028.77    512.15 o 
 -15   3   1     3675.33     4299.32    447.96 o 
 -14   3   1     4824.96     4413.68    843.41 o 
 -13   3   1     3323.17     2920.57    286.54 o 
 -12   3   1     5982.58     5062.41    290.93 o 
 -11   3   1    14173.25    12924.41    411.68 o 
 -10   3   1     1119.61     1366.23    178.61 o 
  -9   3   1     4238.86     3941.19    227.71 o 
  -8   3   1    12051.43    12115.91    345.82 o 
  -7   3   1    15240.63    15048.89    287.40 o 
  -6   3   1     8771.88     7840.06    187.50 o 
  -5   3   1     1811.32     1671.03    204.75 o 
  -4   3   1    46128.39    48184.05    831.89 o 
  -3   3   1    15927.91    15151.07    251.59 o 
  -2   3   1    35412.16    37928.03    557.65 o 
  -1   3   1    12213.87    12485.28    303.29 o 
   0   3   1     3057.15     4042.37    169.09 o 
   1   3   1      110.64      122.06     61.08 o 
   2   3   1    93572.09    96715.95   1263.00 o 
   3   3   1    11346.70    12848.00    237.39 o 
   4   3   1    55204.14    60098.16    745.19 o 
   5   3   1    36827.65    36168.92    594.80 o 
   6   3   1     1593.68     1440.56    112.34 o 
   7   3   1      478.08      386.02     92.55 o 
   8   3   1      399.47      862.32    226.01 o 
   9   3   1    10453.87    10666.79    280.42 o 
  10   3   1      610.22      648.30    125.77 o 
  11   3   1     2365.69     2218.39    288.73 o 
  12   3   1     1315.71      976.38    207.10 o 
  13   3   1     1783.97     1288.93    223.85 o 
  14   3   1    16389.51    15272.48    503.44 o 
  15   3   1     2293.21     1852.08    480.54 o 
  16   3   1       47.17      -17.53    242.30 o 
  17   3   1        3.89      120.46    267.94 o 
  18   3   1     1160.96      913.04    329.37 o 
  19   3   1     1780.63     1979.07    423.11 o 
 -20   4   1     5803.01     6096.06    923.31 o 
 -19   4   1      277.82      194.04    307.63 o 
 -18   4   1     1846.63     2363.19    659.04 o 
 -17   4   1     1018.62      812.19    319.70 o 
 -16   4   1     5951.28     6348.14    556.76 o 
 -15   4   1     3199.84     2945.96    397.28 o 
 -14   4   1     2029.57     2112.09    287.82 o 
 -13   4   1     8764.93     8400.87    371.45 o 
 -12   4   1      931.64      856.29    177.87 o 
 -11   4   1    14263.84    13776.26    433.14 o 
 -10   4   1     4010.55     3860.87    201.96 o 
  -9   4   1    36723.99    36390.80    952.51 o 
  -8   4   1    23960.17    24555.23    423.25 o 
  -7   4   1     2131.04     1826.22     90.94 o 
  -6   4   1      111.94       19.30     66.60 o 
  -5   4   1    10019.31     9468.56    234.41 o 
  -4   4   1    35474.93    35512.57    655.76 o 
  -3   4   1    13020.69    12527.27    278.02 o 
  -2   4   1   123310.76   128418.59   3475.16 o 
  -1   4   1     2308.76     1875.94    199.22 o 
   0   4   1   116015.30   120936.64   1921.62 o 
   1   4   1      624.63      432.05     86.90 o 
   2   4   1    24726.32    24235.32    428.83 o 
   3   4   1    60256.54    61213.29    882.26 o 
   4   4   1     8493.54     7974.59    359.55 o 
   5   4   1    99655.16   103309.78   1531.97 o 
   6   4   1    14945.44    16695.44    583.22 o 
   7   4   1    43726.04    45056.96    667.03 o 
   8   4   1     6311.92     5387.61    198.68 o 
   9   4   1    12617.43    11640.35    297.59 o 
  10   4   1      680.92      766.66    126.14 o 
  11   4   1    16868.64    15192.06    468.71 o 
  12   4   1    21142.38    19840.89    558.41 o 
  13   4   1      308.99       41.91    163.21 o 
  14   4   1        9.05     -231.13    154.08 o 
  15   4   1      373.55     -127.49    223.58 o 
  16   4   1    14366.96    14569.05    903.39 o 
  17   4   1     4628.47     3890.80    477.98 o 
  18   4   1       97.03       -0.42    276.77 o 
  19   4   1     1212.82      849.25    371.30 o 
 -19   5   1     1253.35     1406.57    451.32 o 
 -18   5   1     4161.34     4106.70    507.71 o 
 -17   5   1     1717.06     2072.31    389.71 o 
 -16   5   1      398.71      267.23    270.85 o 
 -15   5   1     6100.68     5907.44    490.33 o 
 -14   5   1     7045.44     7595.44    381.27 o 
 -13   5   1     1057.05      957.29    213.78 o 
 -12   5   1     5146.74     5123.02    303.78 o 
 -11   5   1    16290.68    14789.41    617.19 o 
 -10   5   1      321.16        5.72     89.19 o 
  -9   5   1    30605.17    30674.83    518.36 o 
  -8   5   1    30083.23    31023.84    778.90 o 
  -7   5   1     1688.19     2122.89    147.92 o 
  -6   5   1     9623.21    10029.51    247.04 o 
  -5   5   1     4446.46     4939.27    172.59 o 
  -4   5   1    27907.56    31057.19    733.00 o 
  -3   5   1      740.75     1011.19    132.19 o 
  -2   5   1    43111.07    45924.16    870.74 o 
  -1   5   1    37523.86    39754.09    779.63 o 
   0   5   1     2335.68     3182.76    191.89 o 
   1   5   1    43313.24    45626.91    873.49 o 
   2   5   1    39147.35    35858.21   1031.55 o 
   3   5   1     9362.48    10872.76    343.78 o 
   4   5   1    10459.89    10019.69    294.67 o 
   5   5   1   102059.63   105686.58   2168.25 o 
   6   5   1      424.69      481.76    104.55 o 
   7   5   1    25597.94    26876.24    829.82 o 
   8   5   1     5285.18     4847.74    226.41 o 
   9   5   1     3268.35     3449.38    192.03 o 
  10   5   1     9969.18    10004.84    295.34 o 
  11   5   1    18423.28    18734.15    532.56 o 
  12   5   1     6121.69     5343.35    315.17 o 
  13   5   1     4634.96     4910.83    354.64 o 
  14   5   1     8766.17     8570.42    407.29 o 
  15   5   1      403.93      377.86    206.05 o 
  16   5   1      123.85     -342.33    228.22 o 
  17   5   1     2015.99     2236.99    419.05 o 
  18   5   1     3375.03     2722.83    443.43 o 
  19   5   1      203.17      -19.48    466.98 o 
 -19   6   1     6323.77     6739.57    657.15 o 
 -18   6   1      485.58       85.89    306.01 o 
 -17   6   1      972.91      502.80    312.32 o 
 -16   6   1      424.09     -252.09    257.63 o 
 -15   6   1     9776.77     8768.56    426.96 o 
 -14   6   1    12572.48    11811.27    545.95 o 
 -13   6   1      207.78      -32.88    152.21 o 
 -12   6   1     3097.11     2173.55    279.47 o 
 -11   6   1      179.89      236.83    159.44 o 
 -10   6   1    20937.63    20415.34    602.53 o 
  -9   6   1     4141.08     4196.00    197.10 o 
  -8   6   1      222.85      143.66     96.41 o 
  -7   6   1    13774.95    13876.73    439.83 o 
  -6   6   1    32257.69    36243.04    839.10 o 
  -5   6   1    34169.36    34720.35    597.68 o 
  -4   6   1    18575.43    16937.80    386.25 o 
  -3   6   1   148270.61   157853.36   2547.05 o 
  -2   6   1     1903.03     2256.13    262.44 o 
  -1   6   1    13068.11    13097.37    581.18 o 
   0   6   1    14105.92    14722.99    428.99 o 
   1   6   1    31385.68    29614.96    874.70 o 
   2   6   1    42976.13    46433.56   1080.84 o 
   3   6   1    13107.67    12867.34    333.07 o 
   4   6   1      550.71      748.27     68.69 o 
   5   6   1     8054.64     8455.75    244.38 o 
   6   6   1   103791.20   104852.71   2485.55 o 
   7   6   1     6272.19     5020.58    274.37 o 
   8   6   1      312.04      366.83    112.58 o 
   9   6   1      826.37      757.68    127.20 o 
  10   6   1    16458.13    16975.40    475.49 o 
  11   6   1    12442.88    12094.44    428.92 o 
  12   6   1      585.23      426.84    193.73 o 
  13   6   1    16037.46    15037.62    522.24 o 
  14   6   1      160.58      305.35    193.03 o 
  15   6   1     5812.65     5699.13    488.52 o 
  16   6   1      592.59     -186.34    271.19 o 
  17   6   1     4098.78     3752.88    496.31 o 
  18   6   1     2781.81     2984.93   1019.49 o 
 -18   7   1      325.62      235.74    316.30 o 
 -17   7   1     2000.19     1489.47    382.22 o 
 -16   7   1      579.36      280.68    306.19 o 
 -15   7   1      361.01      520.27    235.29 o 
 -14   7   1      847.65      842.05    243.56 o 
 -13   7   1       19.09     -232.09    161.34 o 
 -12   7   1     5821.91     5182.39    315.23 o 
 -11   7   1      217.20      -45.17    187.20 o 
 -10   7   1       13.13      181.02    148.42 o 
  -9   7   1      491.97      361.53    120.69 o 
  -8   7   1     7053.48     7207.59    330.21 o 
  -7   7   1       79.00      -38.43     94.13 o 
  -6   7   1     2401.38     2513.72    223.38 o 
  -5   7   1      526.08      544.81    124.10 o 
  -4   7   1     5656.34     5517.77    239.70 o 
  -3   7   1     2009.88     2176.36    275.54 o 
  -2   7   1        2.41      -31.34    188.60 o 
  -1   7   1    76772.36    87615.12   3839.33 o 
   0   7   1     4899.16     5698.85    289.25 o 
   1   7   1    38222.78    43718.20    919.92 o 
   2   7   1     4668.06     5910.75    307.33 o 
   3   7   1      532.41      499.20    130.79 o 
   4   7   1    28067.01    29645.50    585.22 o 
   5   7   1      616.26      803.35    140.80 o 
   6   7   1     1164.90     1036.53    140.06 o 
   7   7   1        6.98      -17.01     93.64 o 
   8   7   1     3345.88     2857.35    207.04 o 
   9   7   1      588.68      635.63    139.52 o 
  10   7   1      165.84      266.60    165.98 o 
  11   7   1     2152.58     1308.03    230.80 o 
  12   7   1     2216.10     2379.61    281.70 o 
  13   7   1     2143.13     3196.61    329.74 o 
  14   7   1       15.25       54.96    198.66 o 
  15   7   1     1354.09     1750.99    367.88 o 
  16   7   1      941.85      674.80    327.07 o 
  17   7   1      658.93       82.91    299.56 o 
  18   7   1       13.45     -322.02    297.37 o 
 -18   8   1       61.91       48.61    351.62 o 
 -17   8   1     2945.09     2516.97    448.00 o 
 -16   8   1      251.42       14.39    276.25 o 
 -15   8   1     6264.16     6660.77    611.68 o 
 -14   8   1    15179.55    16705.84    870.18 o 
 -13   8   1     1068.96      586.60    215.38 o 
 -12   8   1     1776.74     1307.09    246.18 o 
 -11   8   1      122.93     -201.61    146.28 o 
 -10   8   1    27076.16    23829.44   1190.51 o 
  -9   8   1        4.65     -148.22     98.81 o 
  -8   8   1      540.90      380.84    124.65 o 
  -7   8   1     8239.52     8307.64    276.54 o 
  -6   8   1    19809.47    21643.75    448.21 o 
  -5   8   1     3614.55     3737.37    224.59 o 
  -4   8   1      152.40     -139.00    111.99 o 
  -3   8   1    65009.40    68645.87   1755.77 o 
  -2   8   1     1154.12     1310.46    208.69 o 
  -1   8   1    23947.22    25922.42   1309.79 o 
   0   8   1     4155.88     3946.32    376.65 o 
   1   8   1    34155.36    31890.04   1176.71 o 
   2   8   1    35475.27    36198.57   1060.90 o 
   3   8   1    11478.87    10561.05    418.43 o 
   4   8   1     7464.35     6021.58    265.80 o 
   5   8   1      355.10      234.23    125.89 o 
   6   8   1    79205.57    78626.23   1835.92 o 
   7   8   1       22.62     -138.82     92.54 o 
   8   8   1      759.08      288.80    121.12 o 
   9   8   1     1934.55     2303.87    205.20 o 
  10   8   1    19972.24    19247.16   1242.54 o 
  11   8   1     2485.08     2495.00    293.41 o 
  12   8   1     2630.26     2100.98    295.20 o 
  13   8   1    12728.61    11921.13    499.32 o 
  14   8   1       31.79      -88.53    199.59 o 
  15   8   1     8435.31     7471.81    505.29 o 
  16   8   1       79.58      -58.20    218.06 o 
  17   8   1     3985.98     3712.10    498.05 o 
 -17   9   1       58.13     -415.14    276.76 o 
 -16   9   1       13.81     -293.19    195.46 o 
 -15   9   1     2158.68     2923.32    354.31 o 
 -14   9   1     7172.91     7420.52    476.84 o 
 -13   9   1     3214.24     3428.15    356.24 o 
 -12   9   1       76.72     -235.33    156.89 o 
 -11   9   1    23430.26    24394.65   1888.58 o 
 -10   9   1     1482.78     1501.03    291.47 o 
  -9   9   1     7031.90     6478.43    341.06 o 
  -8   9   1      989.99      669.77    144.19 o 
  -7   9   1    11762.33    12342.76    448.73 o 
  -6   9   1    23855.42    23567.80    558.61 o 
  -5   9   1      976.02     1273.83    180.29 o 
  -4   9   1     8942.80     8712.62    326.24 o 
  -3   9   1      181.20      -32.63    150.91 o 
  -2   9   1    66382.26    71636.61   1430.66 o 
  -1   9   1     1052.88     1298.16    240.66 o 
   0   9   1     1530.59     1385.86    238.76 o 
   1   9   1     6883.58     7612.27    382.01 o 
   2   9   1    45785.70    47488.68   1056.76 o 
   3   9   1    21923.49    22928.05   1151.21 o 
   4   9   1      371.78      233.17    150.26 o 
   5   9   1    32346.25    32039.41    694.23 o 
   6   9   1      169.90      147.59    130.70 o 
   7   9   1    15403.19    15262.38    396.65 o 
   8   9   1        1.25     -156.54    104.36 o 
   9   9   1     8530.32     9525.46    464.29 o 
  10   9   1     8922.87     9655.80    423.68 o 
  11   9   1     8138.73     8223.10    823.40 o 
  12   9   1      167.94     -269.04    179.36 o 
  13   9   1     1002.86      587.22    232.13 o 
  14   9   1    13749.46    13492.18    628.98 o 
  15   9   1      258.14      198.36    228.14 o 
  16   9   1       32.24     -291.40    194.27 o 
  17   9   1     1333.28     1126.22    399.46 o 
 -17  10   1       99.78     -396.82    264.55 o 
 -16  10   1      231.37     -330.55    221.02 o 
 -15  10   1      669.33      577.24    261.26 o 
 -14  10   1     1168.18     1461.82    292.15 o 
 -13  10   1      521.53      502.14    245.48 o 
 -12  10   1      273.38      -75.80    196.85 o 
 -11  10   1      460.46      437.29    211.47 o 
 -10  10   1     1177.04     1706.02    267.93 o 
  -9  10   1       11.66      -93.22    162.84 o 
  -8  10   1      301.15      -20.74    127.00 o 
  -7  10   1      929.18     1129.50    173.02 o 
  -6  10   1       29.72       87.17    137.37 o 
  -5  10   1     4212.76     4342.42    281.06 o 
  -4  10   1      532.06      162.13    167.43 o 
  -3  10   1       53.08     -184.74    172.22 o 
  -2  10   1      750.96      641.70    204.47 o 
  -1  10   1      803.47      215.03    380.93 o 
   0  10   1      525.39       66.84    168.90 o 
   1  10   1     2656.57     2721.74    394.21 o 
   2  10   1     6974.98     7418.20    589.42 o 
   3  10   1       29.31        2.66    150.68 o 
   4  10   1       39.67     -212.24    141.50 o 
   5  10   1      649.57      791.71    177.35 o 
   6  10   1     1572.88     1852.27    216.57 o 
   7  10   1       15.60     -141.21    120.06 o 
   8  10   1     1123.84      824.28    170.88 o 
   9  10   1       94.73     -144.87    171.99 o 
  10  10   1       78.87      520.58    215.21 o 
  11  10   1     1681.62     1623.68    280.04 o 
  12  10   1      175.93     -286.66    191.11 o 
  13  10   1        5.52       66.17    220.16 o 
  14  10   1      209.72      549.82    246.80 o 
  15  10   1       48.81     -277.77    209.81 o 
  16  10   1      133.47     -321.36    225.18 o 
 -16  11   1      212.04     -226.43    240.88 o 
 -15  11   1     5205.22     5105.85    460.26 o 
 -14  11   1     4692.05     4622.64    464.39 o 
 -13  11   1     3119.39     2803.14    574.30 o 
 -12  11   1     1514.30     1085.57    272.07 o 
 -11  11   1    13546.84    13748.86    831.23 o 
 -10  11   1     2386.92     2162.74    300.77 o 
  -9  11   1     7646.09     8011.13    573.22 o 
  -8  11   1     1013.05      846.44    235.35 o 
  -7  11   1    11507.02    12104.63    385.87 o 
  -6  11   1    11634.17    12983.31    444.22 o 
  -5  11   1      682.64      457.07    240.94 o 
  -4  11   1     4828.85     4533.17    367.47 o 
  -3  11   1      989.84      853.18    246.69 o 
  -2  11   1    52759.72    57509.37   2059.64 o 
  -1  11   1     4635.31     5113.34    374.56 o 
   0  11   1     4000.76     3734.06    374.94 o 
   1  11   1     8406.34     9687.06    486.76 o 
   2  11   1    28739.54    27934.58   1129.43 o 
   3  11   1    14023.07    14532.30    566.86 o 
   4  11   1     1957.40     1507.26    274.78 o 
   5  11   1    25617.75    24441.02    751.61 o 
   6  11   1      495.01      283.63    163.68 o 
   7  11   1    17139.48    15749.23    443.19 o 
   8  11   1      453.47      402.93    173.26 o 
   9  11   1    15336.96    15901.93    633.57 o 
  10  11   1     5510.34     5772.58    406.74 o 
  11  11   1     3927.70     3716.67    369.72 o 
  12  11   1       57.57     -195.53    199.78 o 
  13  11   1      311.34      106.44    227.13 o 
  14  11   1    12806.70    14402.78    655.73 o 
  15  11   1      179.62       -6.89    226.43 o 
 -15  12   1      743.64      748.12    292.21 o 
 -14  12   1     2443.08     2781.10    378.81 o 
 -13  12   1     2018.25     1456.71    313.35 o 
 -12  12   1     1982.70     1628.10    389.13 o 
 -11  12   1     1497.78     1271.50    361.43 o 
 -10  12   1     9425.74     9629.93    724.88 o 
  -9  12   1     5753.00     5089.15    420.02 o 
  -8  12   1       10.31     -256.36    170.91 o 
  -7  12   1     8521.11     8461.55    502.96 o 
  -6  12   1     9863.69    11598.34    834.32 o 
  -5  12   1     3649.10     3920.24    498.34 o 
  -4  12   1     8761.11     9866.84    601.90 o 
  -3  12   1    11407.79    12065.04    562.84 o 
  -2  12   1      539.97      910.27    268.27 o 
  -1  12   1     9977.99    10649.56    540.21 o 
   0  12   1     6615.66     7283.85    460.99 o 
   1  12   1     5313.91     5254.35    403.55 o 
   2  12   1     6544.77     5980.77    424.76 o 
   3  12   1    11763.81    12017.88    758.62 o 
   4  12   1     5058.49     5019.25    432.10 o 
   5  12   1     1011.59     1486.32    303.64 o 
   6  12   1    18076.93    20293.27   1970.13 o 
   7  12   1     3008.23     2635.78    260.16 o 
   8  12   1     1090.75      870.82    250.07 o 
   9  12   1     7757.60     8047.51    527.95 o 
  10  12   1     3651.87     3749.29    380.19 o 
  11  12   1     1494.57     1104.63    274.17 o 
  12  12   1     1337.89      593.75    270.43 o 
  13  12   1     3492.53     3515.47    393.94 o 
  14  12   1        3.87     -188.50    223.09 o 
 -14  13   1       42.42     -243.33    302.30 o 
 -13  13   1     3022.30     2981.69    492.92 o 
 -12  13   1     4484.57     4680.87    544.39 o 
 -11  13   1      268.51      280.49    297.15 o 
 -10  13   1     1240.66      883.79    584.12 o 
  -9  13   1       95.84     -241.11    203.65 o 
  -8  13   1     2827.60     2877.82    593.30 o 
  -7  13   1     2378.13     2383.76    320.68 o 
  -6  13   1     3690.60     4679.03    427.95 o 
  -5  13   1     7087.08     6486.91    481.80 o 
  -4  13   1       17.62     -327.03    218.02 o 
  -3  13   1     8324.99     8634.51    521.49 o 
  -2  13   1     5988.82     7278.33    553.03 o 
  -1  13   1     8725.80     8195.06    925.43 o 
   0  13   1     9842.12    10337.71   1308.46 o 
   1  13   1       37.25     -310.14    236.07 o 
   2  13   1      380.30      229.37    346.67 o 
   3  13   1    17290.68    21087.07    876.56 o 
   4  13   1    14365.76    15339.07    671.17 o 
   5  13   1     1090.13      916.45    391.53 o 
   6  13   1      549.70      526.48    243.55 o 
   7  13   1      219.33      -52.67    189.76 o 
   8  13   1     8504.71     7811.13    438.89 o 
   9  13   1     3117.41     3343.12    389.52 o 
  10  13   1     1602.70     1265.57    300.92 o 
  11  13   1      427.91      244.59    248.06 o 
  12  13   1      186.91     -318.36    212.24 o 
  13  13   1     2247.29     1291.61    483.35 o 
 -12  14   1       44.63     -208.67    250.65 o 
 -11  14   1       37.15     -107.45    254.54 o 
 -10  14   1     7491.62     7499.21    483.15 o 
  -9  14   1     1092.29      823.62    371.24 o 
  -8  14   1      179.93      165.72    317.91 o 
  -7  14   1     2007.68     2433.75    612.58 o 
  -6  14   1     2765.58     2615.34    406.68 o 
  -5  14   1     2112.65     2035.50    760.77 o 
  -4  14   1       96.88      118.98    276.60 o 
  -3  14   1    12181.72    12402.96    635.64 o 
  -2  14   1        2.46     -331.54    334.42 o 
  -1  14   1     5930.19     6391.57    493.91 o 
   0  14   1      189.06      211.63    301.50 o 
   1  14   1     6110.56     6370.97    521.15 o 
   2  14   1    13808.18    14779.17    697.46 o 
   3  14   1     1107.09     1274.65    347.02 o 
   4  14   1       92.30     -355.47    236.98 o 
   5  14   1      254.09      236.78    276.13 o 
   6  14   1    11616.37    11791.95   1225.85 o 
   8  14   1      212.25     -394.76    263.18 o 
   9  14   1      290.52     -145.38    295.26 o 
  10  14   1     4271.19     3325.72    393.00 o 
  11  14   1     1127.43      620.32    277.82 o 
  12  14   1        0.92     -342.93    228.62 o 
 -11  15   1      616.57      725.52    298.12 o 
 -10  15   1       73.63     -178.31    627.42 o 
  -9  15   1     1551.32     2078.19    587.05 o 
  -8  15   1     6490.40     6531.23   1146.17 o 
  -7  15   1      186.06     -318.75    443.59 o 
  -6  15   1       39.68     -348.32    232.21 o 
  -5  15   1     8733.24     8226.82    789.17 o 
  -4  15   1     3056.18     4843.99    558.63 o 
  -3  15   1     4742.77     5856.94    690.49 o 
  -2  15   1     3623.28     4933.24    542.71 o 
  -1  15   1    12240.10    13155.72    797.93 o 
   0  15   1     1857.28     2726.88    454.12 o 
   1  15   1     4758.34     5633.12    562.12 o 
   2  15   1     2354.55     3115.18    465.44 o 
   3  15   1       43.61     -309.00    266.84 o 
   4  15   1    13881.71    14605.27    868.59 o 
   5  15   1     1458.07     1269.37    363.93 o 
   6  15   1      103.43     -257.03    277.24 o 
   7  15   1      884.01      568.49    526.47 o 
   8  15   1    10989.64    10548.80    715.64 o 
   9  15   1       53.75     -438.60    292.40 o 
  10  15   1     1485.13      485.56    554.14 o 
  -9  16   1     5822.68     6404.20   1025.04 o 
  -8  16   1     2495.89     2243.92    528.09 o 
  -7  16   1      642.60      438.48    425.79 o 
  -6  16   1       26.69     -278.37    440.40 o 
  -5  16   1     2742.20     2895.08    471.58 o 
  -4  16   1    11725.10    14729.21    751.81 o 
  -3  16   1      430.94      403.91    338.11 o 
  -2  16   1      656.31      480.95    360.74 o 
  -1  16   1      244.68       -5.78    447.06 o 
   0  16   1     7369.26     9113.67    634.27 o 
   1  16   1     2799.89     2972.74    494.52 o 
   2  16   1     1487.96     1539.67    708.98 o 
   3  16   1     3598.87     4722.57    550.64 o 
   4  16   1     1358.85     1788.44    425.21 o 
   5  16   1     5315.89     5678.91    593.91 o 
   6  16   1      960.87      858.02    534.43 o 
   7  16   1     5059.60     6565.18   1205.13 o 
   8  16   1     1085.79     1254.52    473.38 o 
   9  16   1     2035.70     2369.65    526.05 o 
  -6  17   1      436.69      432.44    566.89 o 
  -5  17   1      323.42      904.24    592.39 o 
  -4  17   1      120.76      248.99    354.05 o 
  -3  17   1      103.65       30.59    356.24 o 
  -2  17   1     1537.64     1209.55    432.50 o 
  -1  17   1       89.21      106.39    356.74 o 
   0  17   1      128.13       91.86    339.03 o 
   1  17   1       78.83       78.45    659.30 o 
   2  17   1      246.74     -179.89    405.61 o 
   3  17   1      125.89     -285.99    478.39 o 
   4  17   1      315.67      831.38    405.36 o 
   5  17   1      505.23      543.17    363.29 o 
   6  17   1       67.93       -6.91    485.05 o 
   0  18   1     6520.61     8380.61    767.77 o 
 -20   0   2     9660.95    10962.82    912.15 o 
 -19   0   2      988.57      558.39    420.75 o 
 -18   0   2     2932.97     4000.51    664.64 o 
 -17   0   2     8171.15     9837.64    804.31 o 
 -16   0   2     8943.57     9538.02    771.90 o 
 -15   0   2     3914.17     4102.51    584.96 o 
 -14   0   2      801.10      411.21    339.48 o 
 -13   0   2    50911.82    50488.69   1728.68 o 
 -12   0   2    12272.63    12147.47    688.50 o 
 -11   0   2    17381.18    17199.42    588.36 o 
 -10   0   2      727.38      651.20    144.37 o 
  -9   0   2    64766.06    63956.24   1193.75 o 
  -8   0   2    57362.49    55722.61   1044.15 o 
  -7   0   2       24.32      126.98     93.05 o 
  -6   0   2    72790.48    76717.44   1292.98 o 
  -5   0   2      220.16      129.82     79.60 o 
  -4   0   2    13378.79    14731.50    315.47 o 
  -3   0   2    31232.06    34489.11    879.75 o 
  -2   0   2    12095.48    13147.84    377.72 o 
  -1   0   2   111377.29   121962.72   2743.36 o 
   0   0   2   159369.98   168338.98   2602.35 o 
   1   0   2    49299.82    55311.27    895.28 o 
   2   0   2     7783.25     7519.86    510.26 o 
   3   0   2   287984.03   296245.16   4439.03 o 
   4   0   2    11405.84    11635.08    336.53 o 
   5   0   2    43221.14    38569.42   1686.44 o 
   6   0   2     3011.37     2729.57    217.21 o 
   7   0   2    47600.10    46600.55    950.52 o 
   8   0   2    77434.23    77453.07   1437.79 o 
   9   0   2     4031.74     4271.20    459.53 o 
  10   0   2    11571.47    11221.00    436.33 o 
  11   0   2     4723.11     5172.70    337.89 o 
  12   0   2    55383.13    59953.21   1286.91 o 
  13   0   2     2971.66     2651.56    497.25 o 
  14   0   2      126.06      175.85    296.45 o 
  15   0   2     6579.72     6625.72    647.06 o 
  16   0   2     9505.79     9976.83    798.46 o 
  17   0   2     3221.98     3186.05    608.86 o 
  18   0   2       55.49     -411.98    274.65 o 
  19   0   2     8249.54     8822.96    819.18 o 
 -20   1   2       98.76      290.27    315.93 o 
 -19   1   2      352.20     -154.37    241.23 o 
 -18   1   2      565.84      444.02    296.65 o 
 -17   1   2     1819.74     1596.61    364.99 o 
 -16   1   2     4684.69     5617.11    489.22 o 
 -15   1   2     2389.28     2008.84    347.20 o 
 -14   1   2      961.34      677.24    229.12 o 
 -13   1   2       40.27       74.32    191.55 o 
 -12   1   2    10144.72     9371.46    601.72 o 
 -11   1   2      950.70      751.86    117.64 o 
 -10   1   2      551.47      423.96    123.97 o 
  -9   1   2    11982.42    10125.71    251.03 o 
  -8   1   2       67.79      -68.73     67.46 o 
  -7   1   2       99.95       47.49     60.64 o 
  -6   1   2       12.41       -2.32     55.05 o 
  -5   1   2    15404.65    14782.69    240.91 o 
  -4   1   2    57275.84    59184.44    818.28 o 
  -3   1   2    39711.34    40808.54   1371.42 o 
  -2   1   2    35029.68    37231.18    522.11 o 
  -1   1   2     8849.27     9826.42    126.75 o 
   0   1   2    20720.61    23661.41    345.16 o 
   1   1   2    11195.06    11464.65    167.82 o 
   2   1   2       20.83      -48.19     40.44 o 
   3   1   2    82226.95    87829.19   1273.56 o 
   4   1   2    37441.88    39605.19    557.76 o 
   5   1   2     4536.14     4538.58    158.68 o 
   6   1   2      567.22      578.91     95.73 o 
   7   1   2     5134.67     5054.63    191.46 o 
   8   1   2     4228.01     3943.74    226.90 o 
   9   1   2     1029.05      735.21    130.51 o 
  10   1   2     4238.97     4417.99    206.93 o 
  11   1   2    15655.95    15659.75    385.82 o 
  12   1   2        7.69      135.98    130.77 o 
  13   1   2     2517.22     2651.98    263.58 o 
  14   1   2     1039.25      232.83    217.56 o 
  15   1   2     1509.42     1756.44    335.44 o 
  16   1   2      840.28     1034.21    311.73 o 
  17   1   2     1028.46      420.28    289.00 o 
  18   1   2        3.34     -240.10    214.42 o 
  19   1   2       64.02      367.09    304.47 o 
 -20   2   2     2493.62     2883.39    463.55 o 
 -19   2   2     1473.29     1110.01    342.04 o 
 -18   2   2     2190.11     1850.77    386.10 o 
 -17   2   2     2003.75     1925.07    381.21 o 
 -16   2   2      531.54      228.92    264.50 o 
 -15   2   2     1756.05     1477.61    293.70 o 
 -14   2   2     7887.71     8174.95    471.62 o 
 -13   2   2     5363.60     5074.13    283.71 o 
 -12   2   2     3368.29     2910.23    253.04 o 
 -11   2   2      886.55      774.87    119.02 o 
 -10   2   2      337.00      516.66     99.92 o 
  -9   2   2    12131.35    12047.75    341.45 o 
  -8   2   2    46580.36    48289.01    661.92 o 
  -7   2   2     5075.18     4833.87    149.01 o 
  -6   2   2     4013.22     4041.65    126.25 o 
  -5   2   2    18520.20    18607.49    293.99 o 
  -4   2   2    34228.16    35766.26    471.80 o 
  -3   2   2    31784.46    34286.47    381.19 o 
  -2   2   2    43985.04    46126.17    487.36 o 
  -1   2   2    28857.82    31258.44    574.21 o 
   0   2   2    11918.16    12302.85    277.42 o 
   1   2   2    50500.94    51913.64    610.29 o 
   2   2   2    79744.83    83873.94    949.37 o 
   3   2   2    77578.70    79939.00    932.65 o 
   4   2   2    70346.38    70971.09    959.94 o 
   5   2   2     5382.77     5248.43    206.82 o 
   6   2   2       58.84      -22.14     64.33 o 
   7   2   2    14607.07    15427.62    322.23 o 
   8   2   2    18560.80    19451.75    387.51 o 
   9   2   2     2743.93     2577.95    180.90 o 
  10   2   2     2078.08     2030.77    216.00 o 
  11   2   2     9083.65     8475.84    290.58 o 
  12   2   2    23058.55    21916.53    484.02 o 
  13   2   2     7709.14     7139.52    348.05 o 
  14   2   2      552.15      479.31    306.55 o 
  15   2   2       25.88     -160.16    203.07 o 
  16   2   2     1451.20     1399.10    334.27 o 
  17   2   2     2985.34     1788.03    378.56 o 
  18   2   2      553.85      352.38    286.59 o 
  19   2   2     2796.54     3877.46    504.82 o 
 -20   3   2      319.50      299.36    336.32 o 
 -19   3   2     1526.81     1015.04    360.60 o 
 -18   3   2     2241.02     2354.53    408.25 o 
 -17   3   2     8129.49     7250.75    513.14 o 
 -16   3   2     9645.16    10240.92    573.59 o 
 -15   3   2     2731.42     2471.09    409.09 o 
 -14   3   2     2423.81     2344.95    345.03 o 
 -13   3   2      390.87      390.52    172.51 o 
 -12   3   2    38907.13    35450.96    745.74 o 
 -11   3   2     2169.85     1680.41    202.31 o 
 -10   3   2     1230.04     1803.85    141.95 o 
  -9   3   2    55123.47    56326.97    770.17 o 
  -8   3   2    27564.32    28737.22    452.81 o 
  -7   3   2    11529.29    11481.00    234.92 o 
  -6   3   2      164.43       47.23     47.35 o 
  -5   3   2   110571.23   111835.50   1132.55 o 
  -4   3   2       50.82       53.68     39.41 o 
  -3   3   2   134080.27   134864.95   1859.05 o 
  -2   3   2     9865.27    10261.53    223.11 o 
  -1   3   2     5181.80     6420.49    173.63 o 
   0   3   2    62166.55    65880.15   1627.48 o 
   1   3   2     5803.05     6644.28    272.48 o 
   2   3   2   129936.30   138847.72   1762.10 o 
   3   3   2     6866.30     6311.62    129.21 o 
   4   3   2    61425.21    64055.79    795.68 o 
   5   3   2     3105.53     3012.43    137.16 o 
   6   3   2     6044.03     5616.79    184.35 o 
   7   3   2    22797.38    23016.48    409.63 o 
   8   3   2    39744.37    39003.38    605.49 o 
   9   3   2     4920.50     4474.79    197.42 o 
  10   3   2     2177.34     1769.25    165.81 o 
  11   3   2    35027.46    34854.50    735.38 o 
  12   3   2      138.90     -184.24    145.58 o 
  13   3   2    12080.02    10562.32    491.11 o 
  14   3   2      285.76      393.01    182.63 o 
  15   3   2    12950.63    12588.46   1120.14 o 
  16   3   2     4958.18     5324.51    929.84 o 
  17   3   2     4360.48     5167.65    527.61 o 
  18   3   2      444.65      169.73    270.36 o 
  19   3   2       24.90     -381.91    262.55 o 
 -20   4   2      499.46      196.51    331.96 o 
 -19   4   2     2963.98     2401.32    448.49 o 
 -18   4   2      812.18     1072.89    324.95 o 
 -17   4   2     3462.28     3679.38    463.78 o 
 -16   4   2     2190.82     1759.19    384.46 o 
 -15   4   2       91.15     -317.08    211.39 o 
 -14   4   2     9154.97     7934.11    372.34 o 
 -13   4   2      649.40      252.17    170.07 o 
 -12   4   2      733.02      996.02    199.68 o 
 -11   4   2    12820.18    11620.54    394.96 o 
 -10   4   2    21634.81    22359.22    418.50 o 
  -9   4   2     3381.13     3578.17    165.69 o 
  -8   4   2       36.55       68.03     60.71 o 
  -7   4   2    25856.23    25121.11    374.58 o 
  -6   4   2    15474.17    15037.36    361.24 o 
  -5   4   2     1310.20     1324.00     98.48 o 
  -4   4   2     2859.13     2288.38    117.94 o 
  -3   4   2    19646.79    20598.63    710.74 o 
  -2   4   2     5939.38     4966.43    194.69 o 
  -1   4   2     8481.02     8446.63    271.68 o 
   0   4   2      717.38      400.16    107.05 o 
   1   4   2      171.03        8.96     66.25 o 
   2   4   2    14408.06    14752.06    349.16 o 
   3   4   2     3398.76     4045.67    117.06 o 
   4   4   2     2469.56     2415.92    157.19 o 
   5   4   2     4578.38     5207.77    250.08 o 
   6   4   2    53044.38    53645.98    886.95 o 
   7   4   2       53.20        2.77    102.98 o 
   8   4   2     5287.77     5399.78    204.06 o 
   9   4   2    19641.90    19021.57    400.13 o 
  10   4   2     4089.63     4101.34    203.58 o 
  11   4   2     9426.44     8748.66    298.40 o 
  12   4   2     1174.94     1732.69    239.48 o 
  13   4   2     2535.18     2384.24    276.84 o 
  14   4   2      192.43       77.10    184.29 o 
  15   4   2     3401.45     3802.53    901.29 o 
  16   4   2     1520.39     1242.88    352.48 o 
  17   4   2     1170.59     1702.97    368.44 o 
  18   4   2     4554.69     5925.20    572.84 o 
  19   4   2      802.13      164.16    312.27 o 
 -19   5   2       78.22     -336.98    308.92 o 
 -18   5   2      696.56      852.60    324.27 o 
 -17   5   2     4458.78     4125.05    494.95 o 
 -16   5   2     7583.78     6947.79    820.25 o 
 -15   5   2      846.96      764.29    300.71 o 
 -14   5   2        6.14     -143.02    154.50 o 
 -13   5   2      603.31      242.78    160.44 o 
 -12   5   2     9259.47     8857.39    369.29 o 
 -11   5   2    10450.48     9850.12    369.20 o 
 -10   5   2     3539.99     4303.74    355.36 o 
  -9   5   2     8172.70     8081.05    260.92 o 
  -8   5   2     1321.40     1085.59    208.28 o 
  -7   5   2    37020.31    36399.54   1087.15 o 
  -6   5   2    71962.94    74987.91   1587.03 o 
  -5   5   2     7937.04     7239.02    198.27 o 
  -4   5   2     6017.75     5883.97    202.65 o 
  -3   5   2    10032.49     9435.57    336.98 o 
  -2   5   2     6795.67     6312.54    209.99 o 
  -1   5   2    24299.74    25188.40    564.97 o 
   0   5   2    24984.29    24820.55    561.13 o 
   1   5   2     4822.00     4808.95    238.25 o 
   2   5   2       33.89       44.86     87.08 o 
   3   5   2    13875.13    13428.21    247.36 o 
   4   5   2    23418.66    24498.18    476.12 o 
   5   5   2    49298.16    50819.63    794.01 o 
   6   5   2    23006.71    22723.78    441.67 o 
   7   5   2     9636.98     9637.54    266.24 o 
   8   5   2     8581.58     9477.02    271.52 o 
   9   5   2    13259.45    13044.65    330.75 o 
  10   5   2    19127.49    20107.95    437.45 o 
  11   5   2    16239.72    16698.51    503.66 o 
  12   5   2      252.94      137.47    169.07 o 
  13   5   2      283.58      501.43    196.31 o 
  14   5   2     2147.91     2245.74    286.14 o 
  15   5   2     3848.36     3053.48    341.98 o 
  16   5   2     1516.00     1386.01    348.36 o 
  17   5   2       88.37     -230.64    240.11 o 
  18   5   2      273.21      -75.22    300.99 o 
  19   5   2     1657.98     1545.60    437.07 o 
 -19   6   2      110.86      -28.34    375.87 o 
 -18   6   2       47.54      -20.38    274.41 o 
 -17   6   2     1566.97      927.46    351.58 o 
 -16   6   2     2043.71     1692.81    387.22 o 
 -15   6   2      243.54     -139.53    264.30 o 
 -14   6   2     5427.99     5190.13    362.16 o 
 -13   6   2     6894.11     6039.79    339.27 o 
 -12   6   2       63.49     -176.24    117.50 o 
 -11   6   2     5258.63     4402.82    295.38 o 
 -10   6   2     6079.88     5962.57    623.48 o 
  -9   6   2      844.73      866.22    121.06 o 
  -8   6   2    20223.51    22024.18    583.68 o 
  -7   6   2    11719.27    14441.10    763.19 o 
  -6   6   2     5425.04     4935.02    215.06 o 
  -5   6   2     4116.44     4761.62    185.43 o 
  -4   6   2    39057.47    37508.04    855.82 o 
  -3   6   2     4906.13     5175.40    260.19 o 
  -2   6   2       21.35       52.82    164.16 o 
  -1   6   2    42273.20    43736.31    879.53 o 
   0   6   2    16087.83    18217.35    491.76 o 
   1   6   2      447.19       98.77    108.51 o 
   2   6   2    30251.44    34233.61    609.00 o 
   3   6   2    11320.12    12079.04    322.47 o 
   4   6   2     1720.03     1807.78    136.34 o 
   5   6   2     8286.62     8978.16    257.20 o 
   6   6   2    23017.43    22519.94    617.96 o 
   7   6   2     2825.16     2695.16    204.37 o 
   8   6   2     7986.81     7633.45    278.25 o 
   9   6   2     6878.77     7263.82    336.54 o 
  10   6   2     5301.09     5753.71    249.06 o 
  11   6   2      262.19      207.84    158.53 o 
  12   6   2    16555.85    16163.52    530.27 o 
  13   6   2     1172.40     1969.55    331.11 o 
  14   6   2     1040.21     1371.52    252.70 o 
  15   6   2     2236.79     1759.78    298.95 o 
  16   6   2     1259.75      875.72    341.92 o 
  17   6   2      113.43     -190.90    280.80 o 
  18   6   2      898.06      801.27    378.53 o 
 -19   7   2     1024.18      867.50    401.20 o 
 -18   7   2     8080.10     7808.91    586.68 o 
 -17   7   2      867.15      875.45    345.86 o 
 -16   7   2     2225.43     1560.05    377.26 o 
 -15   7   2    19557.31    19257.71    632.04 o 
 -14   7   2       26.40     -121.11    180.82 o 
 -13   7   2     3309.19     3061.70    304.95 o 
 -12   7   2     1383.84     1022.63    218.44 o 
 -11   7   2    17284.55    16688.27    551.37 o 
 -10   7   2    13545.15    12986.86    437.15 o 
  -9   7   2     4263.08     4175.98    264.25 o 
  -8   7   2     1287.67      961.79    133.00 o 
  -7   7   2     2751.96     2650.13    211.99 o 
  -6   7   2    83264.09    83259.80   1664.70 o 
  -5   7   2      625.21      393.42    121.18 o 
  -4   7   2    35218.29    38571.28   1168.25 o 
  -3   7   2     4816.88     4179.17    215.99 o 
  -2   7   2    80759.02    84830.52   1595.87 o 
  -1   7   2     3949.97     3526.47    242.45 o 
   0   7   2     2477.07     2666.21    241.88 o 
   1   7   2    76754.48    86742.98   1868.67 o 
   2   7   2     2125.70     2667.89    238.87 o 
   3   7   2    38517.06    43268.78    755.43 o 
   4   7   2     4887.76     4232.53    149.77 o 
   5   7   2    50302.41    51711.88   1027.46 o 
   6   7   2    18105.72    20170.90    447.58 o 
   7   7   2    12539.72    12129.86    375.80 o 
   8   7   2     1056.16      421.82    122.85 o 
   9   7   2    12891.08    12605.18    359.09 o 
  10   7   2    37514.75    38994.43   1785.85 o 
  11   7   2      684.21      306.94    184.49 o 
  12   7   2      549.45      582.37    204.78 o 
  13   7   2     1449.42     1192.03    261.09 o 
  14   7   2    19844.54    19668.94    638.35 o 
  15   7   2     1373.70     1072.24    265.54 o 
  16   7   2      223.34     -211.92    245.79 o 
  17   7   2     4172.08     4596.50    549.17 o 
  18   7   2     1614.93     1072.46    385.69 o 
 -18   8   2      374.46      -32.96    326.38 o 
 -17   8   2      127.15     -375.21    250.14 o 
 -16   8   2      169.35      -21.88    282.68 o 
 -15   8   2     4703.29     5007.34    518.84 o 
 -14   8   2     9357.45     9330.72    452.66 o 
 -13   8   2      729.94      491.02    206.35 o 
 -12   8   2     2986.88     2482.90    283.29 o 
 -11   8   2     3547.48     3260.18    506.08 o 
 -10   8   2     1470.51     1774.29    333.56 o 
  -9   8   2     2512.26     2523.70    246.72 o 
  -8   8   2     1458.95      974.10    146.07 o 
  -7   8   2     9712.94     9839.28    295.68 o 
  -6   8   2     3114.20     2967.84    198.02 o 
  -5   8   2      629.61      479.83    134.51 o 
  -4   8   2      946.25     1012.86    159.50 o 
  -3   8   2    22312.58    23419.52    811.21 o 
  -2   8   2     9329.18     9492.91    819.45 o 
  -1   8   2      211.06      434.91    153.13 o 
   0   8   2     6278.42     7498.56    345.51 o 
   1   8   2     7396.38     6846.67    480.78 o 
   2   8   2    26697.51    27341.17    742.42 o 
   3   8   2     7615.02     7630.54    599.25 o 
   4   8   2     1724.40     1767.68    154.37 o 
   5   8   2      876.81      761.36    150.47 o 
   6   8   2     9857.46    10465.90    331.27 o 
   7   8   2     1396.75      726.72    145.12 o 
   8   8   2     2113.34     1512.32    178.77 o 
   9   8   2     4824.23     5041.68    393.26 o 
  10   8   2      425.19      443.99    189.21 o 
  11   8   2     1516.18     1123.87    236.01 o 
  12   8   2      645.52      129.20    195.82 o 
  13   8   2     3297.42     3578.17    358.46 o 
  14   8   2     1601.17     1716.96    296.07 o 
  15   8   2      848.91      662.56    256.69 o 
  16   8   2       48.74     -296.28    197.52 o 
  17   8   2     1072.05      824.81    359.92 o 
 -17   9   2      679.23      293.02    334.52 o 
 -16   9   2      106.16     -384.60    256.40 o 
 -15   9   2    11110.53    13193.80   1019.82 o 
 -14   9   2        0.92       42.80    220.56 o 
 -13   9   2       25.21     -211.01    184.63 o 
 -12   9   2      264.10     -109.89    175.62 o 
 -11   9   2     9298.40     9164.30    814.72 o 
 -10   9   2     1471.78     1359.25    238.54 o 
  -9   9   2     5347.00     4894.58    332.55 o 
  -8   9   2       82.22     -151.89    101.26 o 
  -7   9   2     2830.63     3137.81    210.56 o 
  -6   9   2    21652.10    20838.44    517.08 o 
  -5   9   2      942.99      986.93    199.66 o 
  -4   9   2     3474.66     3583.48    292.46 o 
  -3   9   2     3352.45     3236.79    421.04 o 
  -2   9   2    17537.49    18369.05    904.45 o 
  -1   9   2     1329.45      636.92    194.82 o 
   0   9   2      837.43      379.80    170.74 o 
   1   9   2    26481.80    28308.48    754.47 o 
   2   9   2      159.92      393.54    177.39 o 
   3   9   2     1025.94     1281.88    221.09 o 
   4   9   2     2270.06     2638.40    234.91 o 
   5   9   2    21671.34    21242.98    776.59 o 
   6   9   2     7316.77     8397.02    504.78 o 
   7   9   2     4474.42     4347.03    245.61 o 
   8   9   2       85.19      -94.01    124.91 o 
   9   9   2     4671.67     4807.96    362.60 o 
  10   9   2    14763.97    14864.43   1043.71 o 
  11   9   2      140.93       77.19    187.46 o 
  12   9   2       93.70     -258.02    172.02 o 
  13   9   2      192.23      166.81    229.47 o 
  14   9   2     5603.27     6058.87    582.69 o 
  15   9   2      309.02      148.89    228.01 o 
  16   9   2       39.88     -239.20    214.76 o 
  17   9   2     1863.54     3139.30    693.33 o 
 -17  10   2      488.96     -279.89    301.24 o 
 -16  10   2     1626.12     1146.04    312.58 o 
 -15  10   2      207.23      162.20    232.03 o 
 -14  10   2    17250.74    17907.01    838.26 o 
 -13  10   2      406.10     -138.25    216.22 o 
 -12  10   2     5195.89     5387.68    415.83 o 
 -11  10   2     3791.05     4351.67    371.27 o 
 -10  10   2    33736.76    33604.48   1808.72 o 
  -9  10   2     9322.58    10167.77    436.19 o 
  -8  10   2     1321.20     1396.22    184.64 o 
  -7  10   2    32064.63    31640.69    870.46 o 
  -6  10   2      297.52       23.55    175.05 o 
  -5  10   2     9869.55     9821.23    369.05 o 
  -4  10   2      209.37      214.27    176.43 o 
  -3  10   2    43473.08    46270.10   1796.94 o 
  -2  10   2    15896.71    16428.92    587.25 o 
  -1  10   2    10413.16    10849.93    483.64 o 
   0  10   2     1735.35     1650.69    362.84 o 
   1  10   2     9237.57     9440.45    440.25 o 
   2  10   2    74943.49    77986.67   2929.30 o 
   3  10   2       19.91     -165.46    151.05 o 
   4  10   2     7681.89     7127.44    512.65 o 
   5  10   2     1691.51     1945.56    407.99 o 
   6  10   2    29781.32    29093.60    885.99 o 
   7  10   2     1570.59     1603.70    195.47 o 
   8  10   2     4260.21     4114.04    340.85 o 
   9  10   2    16019.72    16986.35   1299.68 o 
  10  10   2     5832.94     6126.96    493.50 o 
  11  10   2    12294.63    11304.47    606.31 o 
  12  10   2      119.97     -250.60    167.07 o 
  13  10   2    16383.11    16451.18    680.56 o 
  14  10   2     2139.53     2391.18    339.99 o 
  15  10   2     3463.08     3072.10    482.04 o 
  16  10   2      418.31      -62.64    256.29 o 
 -16  11   2      127.77     -328.73    219.15 o 
 -15  11   2      895.00     1286.48    296.87 o 
 -14  11   2      534.17      233.43    262.51 o 
 -13  11   2       61.74     -296.61    197.74 o 
 -12  11   2     6401.63     6648.51    428.22 o 
 -11  11   2      739.95     1107.98    344.67 o 
 -10  11   2      981.83     1465.34    310.20 o 
  -9  11   2     1940.49     2201.88    333.29 o 
  -8  11   2      151.05     -242.91    206.41 o 
  -7  11   2      603.81      333.89    167.48 o 
  -6  11   2     9146.01     8761.27    377.17 o 
  -5  11   2     2060.45     2744.61    468.06 o 
  -4  11   2      333.15       72.21    187.51 o 
  -3  11   2     7711.09     8435.41    453.21 o 
  -2  11   2     5087.36     5704.32    590.35 o 
  -1  11   2     1891.15     2213.09    316.29 o 
   0  11   2     2719.01     3171.31    364.10 o 
   1  11   2     6064.76     6986.49    409.64 o 
   2  11   2     3829.30     4473.17    385.83 o 
   3  11   2       64.35     -110.23    179.94 o 
   4  11   2     1816.56     1729.60    530.21 o 
   5  11   2       19.11       26.08    280.77 o 
   6  11   2     1486.20     1428.81    228.81 o 
   7  11   2     4188.87     4595.17    295.94 o 
   8  11   2     3851.36     4342.76    300.31 o 
   9  11   2      455.77      115.43    200.02 o 
  10  11   2     2561.09     3599.11    568.18 o 
  11  11   2     1712.12     1324.75    287.18 o 
  12  11   2      106.74     -301.93    201.28 o 
  13  11   2      982.46      821.51    285.13 o 
  14  11   2      842.71     1073.64    292.79 o 
  15  11   2       21.27     -306.20    214.86 o 
 -15  12   2      578.10      390.98    344.42 o 
 -14  12   2     7053.09     7512.46   1145.37 o 
 -13  12   2     1564.38     1162.45    362.57 o 
 -12  12   2      996.47      895.16    345.20 o 
 -11  12   2      252.96       94.05    280.01 o 
 -10  12   2     6035.37     6736.24    593.18 o 
  -9  12   2     7624.03     7707.97    431.52 o 
  -8  12   2     2043.20     2130.55    312.35 o 
  -7  12   2    10542.18    11500.01    432.01 o 
  -6  12   2      730.48      181.26    218.63 o 
  -5  12   2     3705.90     3529.85    387.35 o 
  -4  12   2     2939.97     3348.45    374.28 o 
  -3  12   2    14530.76    16923.43    659.07 o 
  -2  12   2      603.96      373.48    248.03 o 
  -1  12   2     4212.49     5010.27    473.24 o 
   0  12   2      286.27      254.09    219.15 o 
   1  12   2     3220.18     4125.83    415.85 o 
   2  12   2    11178.29    13357.68    791.56 o 
   3  12   2     8838.72     8013.43    841.50 o 
   4  12   2     4051.60     4188.17    537.91 o 
   5  12   2        0.06      -28.00    208.43 o 
   6  12   2    20365.69    19921.44    715.39 o 
   7  12   2     3830.11     4122.96    298.29 o 
   8  12   2     5269.01     5426.20    391.99 o 
   9  12   2     1122.99      759.07    254.58 o 
  10  12   2     1915.37     2398.51    469.89 o 
  11  12   2     3458.45     3413.56    382.86 o 
  12  12   2      636.07      229.91    306.95 o 
  13  12   2     5336.38     6067.21    480.13 o 
  14  12   2      814.74      678.25    294.14 o 
 -14  13   2      168.97      -27.49    267.02 o 
 -13  13   2      964.83      597.71    279.04 o 
 -12  13   2     1163.53     1089.09    304.33 o 
 -11  13   2     3413.61     3182.88    406.35 o 
 -10  13   2     2136.63     1991.06    352.72 o 
  -9  13   2     2528.30     2276.65    512.39 o 
  -8  13   2     4006.11     4115.75    740.37 o 
  -7  13   2     1219.87      682.23    353.56 o 
  -6  13   2    15069.73    14606.83    636.54 o 
  -5  13   2      733.97      550.38    277.21 o 
  -4  13   2     2232.13     2280.46    383.02 o 
  -3  13   2     2431.76     2400.60    388.58 o 
  -2  13   2    25921.50    29071.06    942.43 o 
  -1  13   2       89.63     -137.07    229.74 o 
   0  13   2      212.37      -80.62    256.43 o 
   1  13   2    12058.95    13345.37    636.27 o 
   2  13   2       27.33     -114.29    241.32 o 
   3  13   2     4430.65     4723.00    614.71 o 
   4  13   2     4204.54     5242.99    469.54 o 
   5  13   2    17174.59    17309.39    683.67 o 
   6  13   2     3293.82     4116.40   1151.82 o 
   7  13   2    10328.19    10391.61    464.39 o 
   8  13   2     1037.11      673.81    255.98 o 
   9  13   2      785.65      222.13    274.63 o 
  10  13   2     7751.81     7411.84    476.29 o 
  11  13   2      106.34     -162.85    211.11 o 
  12  13   2      105.49     -116.91    218.47 o 
  13  13   2      858.52      111.84    294.21 o 
 -13  14   2     5973.53     6095.13   1054.68 o 
 -12  14   2       56.34     -287.83    233.55 o 
 -11  14   2     2362.34     2794.34    461.03 o 
 -10  14   2      900.47      371.18    265.52 o 
  -9  14   2     2454.43     2766.13    644.70 o 
  -8  14   2     6065.71     6448.22   1085.21 o 
  -7  14   2     2279.46     2018.29    605.12 o 
  -6  14   2     1665.89     1350.46    341.73 o 
  -5  14   2      393.63      395.72    286.54 o 
  -4  14   2    16250.66    20403.23    803.54 o 
  -3  14   2      328.43       33.21    277.37 o 
  -2  14   2      772.51      751.89    558.89 o 
  -1  14   2     8686.63     9800.32    591.67 o 
   0  14   2     3945.34     4671.90    502.03 o 
   1  14   2     4020.29     4568.36    492.10 o 
   2  14   2     1326.19     1224.44    346.86 o 
   3  14   2    11908.93    13297.65   1153.87 o 
   4  14   2       94.96     -386.23    257.48 o 
   5  14   2     4561.18     5204.90    621.61 o 
   6  14   2       83.51      115.88    245.95 o 
   7  14   2     7581.34     8001.23    586.73 o 
   8  14   2     4514.01     4625.33    553.26 o 
   9  14   2     2240.08     1750.10    423.96 o 
  10  14   2      326.20      132.79    233.04 o 
  11  14   2        0.28     -301.86    201.24 o 
  12  14   2     5438.30     5474.03    643.41 o 
 -11  15   2     2006.53     2003.77    367.45 o 
 -10  15   2     1666.86      972.02    410.83 o 
  -9  15   2      155.54      180.63    338.39 o 
  -8  15   2      129.03      -11.29    383.03 o 
  -7  15   2     1232.88     1217.67    647.88 o 
  -6  15   2     3114.41     2806.74    643.39 o 
  -5  15   2     4412.98     6551.60    582.80 o 
  -4  15   2     2771.90     3417.34    461.92 o 
  -3  15   2        6.38     -314.83    275.40 o 
  -2  15   2     5461.46     7227.78    615.75 o 
  -1  15   2     2358.42     2481.94    433.15 o 
   0  15   2     3249.06     4884.03    543.10 o 
   1  15   2     1686.69     1737.54    405.44 o 
   2  15   2      416.66      219.13    321.57 o 
   3  15   2     2197.65     3458.19    491.54 o 
   4  15   2     3943.19     4387.29    508.75 o 
   5  15   2     5944.83     6712.22    592.82 o 
   6  15   2     1795.20     1874.17    391.30 o 
   7  15   2      640.74      -68.00    499.90 o 
   8  15   2      808.29     1026.23    387.90 o 
   9  15   2     3964.61     4975.85    615.08 o 
  10  15   2     2064.12     1818.28    444.32 o 
  -9  16   2      213.02     -292.27    345.49 o 
  -8  16   2     2106.55     2311.60    603.52 o 
  -7  16   2     1443.32     1326.46    492.88 o 
  -6  16   2      227.12     -113.69    458.47 o 
  -5  16   2      205.01      212.77    313.53 o 
  -4  16   2     5576.28     7229.21    903.65 o 
  -3  16   2     1508.22     1897.65    452.29 o 
  -2  16   2      754.32       50.54    340.53 o 
  -1  16   2     4616.92     6431.04    719.57 o 
   0  16   2     2387.34     2815.18    490.83 o 
   1  16   2       55.25     -307.16    505.76 o 
   2  16   2      100.95     -126.94    299.68 o 
   3  16   2     3236.76     4180.31    553.13 o 
   4  16   2       34.06     -227.05    313.49 o 
   5  16   2     1128.83     1333.55    375.39 o 
   6  16   2     2273.98     2231.35    712.99 o 
   7  16   2     1471.75     1942.53    543.59 o 
   8  16   2     1137.36     1703.42    492.45 o 
  -7  17   2     1231.39     1468.95    555.73 o 
  -6  17   2       18.31      223.12    531.25 o 
  -5  17   2    10564.69    10717.92   1036.99 o 
  -4  17   2       88.22      281.07    367.00 o 
  -3  17   2     3331.49     3625.58    555.42 o 
  -2  17   2      733.04      256.19    402.20 o 
  -1  17   2     6181.00     8790.48    867.00 o 
   0  17   2     8282.90     9947.80   1508.48 o 
   1  17   2      432.85      524.80    381.20 o 
   2  17   2      842.44      542.59    411.89 o 
   3  17   2       23.69     -123.94    384.89 o 
   4  17   2    13753.99    15878.05   1889.38 o 
   5  17   2      842.46      806.91    396.75 o 
   6  17   2      830.48      340.53    598.24 o 
 -20   1   3     5353.30     6034.49    584.79 o 
 -19   1   3       83.42      -77.38    251.58 o 
 -18   1   3     2931.18     3335.54    454.96 o 
 -17   1   3     2675.35     3192.24    445.19 o 
 -16   1   3    13162.53    13998.24    648.72 o 
 -15   1   3       24.60     -278.48    185.65 o 
 -14   1   3     5214.43     4611.28    381.69 o 
 -13   1   3     6658.19     7034.15    967.40 o 
 -12   1   3    26995.22    24317.62    602.86 o 
 -11   1   3     3851.04     3533.50    171.74 o 
 -10   1   3     5537.15     4884.14    173.10 o 
  -9   1   3    83118.73    81114.21   1808.83 o 
  -8   1   3       74.71      -10.72     60.50 o 
  -7   1   3      795.64      608.22     69.08 o 
  -6   1   3     5349.77     5373.68    180.43 o 
  -5   1   3    83622.65    83296.76   1473.09 o 
  -4   1   3   109957.52   110432.82   1420.01 o 
  -3   1   3   142899.73   150122.17   1628.95 o 
  -2   1   3     2120.74     2483.52     66.10 o 
  -1   1   3    76657.59    81026.53    740.24 o 
   0   1   3   131477.63   142469.39   1700.51 o 
   1   1   3     5590.07     5925.59    118.92 o 
   2   1   3      138.69      412.40     73.93 o 
   3   1   3    20537.04    21352.55    324.15 o 
   4   1   3    13031.14    14459.22    270.81 o 
   5   1   3    41521.97    41771.92    585.79 o 
   6   1   3       53.92       73.52     75.59 o 
   7   1   3    32085.14    30090.37    550.17 o 
   8   1   3     1902.17     1368.43    150.84 o 
   9   1   3    23811.86    23193.21    458.21 o 
  10   1   3     1392.96     1533.78    164.42 o 
  11   1   3    53195.67    56876.46    868.93 o 
  12   1   3     8411.67     8997.87    314.09 o 
  13   1   3     2289.94     2591.56    271.31 o 
  14   1   3      229.55      -82.06    192.40 o 
  15   1   3     4658.61     4903.23    461.61 o 
  16   1   3    13310.17    13559.95    645.31 o 
  17   1   3      117.51     -355.47    236.98 o 
  18   1   3      567.89      359.67    385.71 o 
  19   1   3      469.26      395.11    322.30 o 
 -20   2   3     2575.01     3054.95    456.00 o 
 -19   2   3      231.81     -183.56    298.03 o 
 -18   2   3        3.61     -190.90    259.86 o 
 -17   2   3    16617.28    17335.37    946.42 o 
 -16   2   3     1440.53     1646.25    335.94 o 
 -15   2   3     3933.01     3867.42    381.88 o 
 -14   2   3     4305.45     4545.88    781.25 o 
 -13   2   3     4769.54     3892.04    961.32 o 
 -12   2   3     5280.89     4550.73    260.30 o 
 -11   2   3    12160.07    12347.86    377.22 o 
 -10   2   3    15131.25    14752.27    305.10 o 
  -9   2   3     3107.40     2992.31    358.73 o 
  -8   2   3    49779.80    48998.86    657.44 o 
  -7   2   3     5535.12     5005.51    138.35 o 
  -6   2   3    26744.60    27056.35    483.18 o 
  -5   2   3    22282.00    22554.66    435.92 o 
  -4   2   3    32108.12    33766.13    516.42 o 
  -3   2   3     1947.13     2313.56     73.76 o 
  -2   2   3     1341.01     1350.63     63.06 o 
  -1   2   3    60122.14    62254.99    827.47 o 
   0   2   3      551.22      713.11     71.94 o 
   1   2   3    12743.71    12347.12    223.29 o 
   2   2   3   176897.28   183464.30   1985.94 o 
   3   2   3   167326.19   173748.20   2169.78 o 
   4   2   3     3624.40     3793.89    140.64 o 
   5   2   3    29607.19    30194.97    457.00 o 
   6   2   3     4589.70     4280.83    165.42 o 
   7   2   3    22504.71    21659.41    404.05 o 
   8   2   3    44601.79    44720.78    682.95 o 
   9   2   3      729.35      521.89    119.33 o 
  10   2   3     1418.69     1840.54    234.34 o 
  11   2   3     7637.48     7080.80    275.50 o 
  12   2   3    20902.45    21449.79    487.79 o 
  13   2   3      304.71       86.47    165.00 o 
  14   2   3      526.96      528.95    193.24 o 
  15   2   3     9564.12     8334.89    504.70 o 
  16   2   3     2398.32     2439.96    392.02 o 
  17   2   3     3948.68     3800.15    593.70 o 
  18   2   3     2366.42     2473.03    410.34 o 
  19   2   3     4936.99     5329.73    559.39 o 
 -20   3   3      559.43     -178.10    303.19 o 
 -19   3   3     1308.07      832.93    336.69 o 
 -18   3   3        1.87     -263.44    223.61 o 
 -17   3   3      640.07      551.14    316.74 o 
 -16   3   3      367.07      455.33    278.93 o 
 -15   3   3    11799.36    10917.62    763.67 o 
 -14   3   3     2300.41     1984.36    327.85 o 
 -13   3   3       14.82      -73.71    141.53 o 
 -12   3   3      149.93       99.74    143.03 o 
 -11   3   3     9027.27     8807.05    370.51 o 
 -10   3   3    17742.67    17525.84    339.12 o 
  -9   3   3     1371.08     1376.16    172.08 o 
  -8   3   3      643.95      558.70     83.12 o 
  -7   3   3      257.88      195.31     69.48 o 
  -6   3   3    27809.34    28195.06    355.61 o 
  -5   3   3    11886.94    12281.34    191.78 o 
  -4   3   3     8477.00     8319.92    182.28 o 
  -3   3   3      723.26      698.93     69.76 o 
  -2   3   3      401.97      618.98     81.24 o 
  -1   3   3     8648.60     9131.88    264.37 o 
   0   3   3       38.24      -34.23     73.65 o 
   1   3   3    23856.40    23112.08    332.32 o 
   2   3   3    33714.17    32952.91    440.64 o 
   3   3   3    16578.90    16296.49    241.07 o 
   4   3   3      441.48      343.28     74.74 o 
   5   3   3    41537.76    42574.57    998.21 o 
   6   3   3    34083.48    32385.40    539.67 o 
   7   3   3    15834.28    17704.87    358.69 o 
   8   3   3     1183.57     1237.07    247.84 o 
   9   3   3     1456.94     1332.75    151.30 o 
  10   3   3    15520.49    16221.85    498.35 o 
  11   3   3     1756.50     2249.53    203.42 o 
  12   3   3     3483.13     3647.25    309.01 o 
  13   3   3      553.77      354.81    180.59 o 
  14   3   3     4762.67     5113.71    349.71 o 
  15   3   3     4444.90     4859.52    468.71 o 
  16   3   3     1115.61     1139.39    340.64 o 
  17   3   3     1820.58     2548.11    405.54 o 
  18   3   3      476.53      353.00    302.88 o 
  19   3   3      842.60      504.38    349.08 o 
 -20   4   3     1064.69     1303.40    391.71 o 
 -19   4   3      637.74      600.31    321.56 o 
 -18   4   3     1421.92     1737.04    573.51 o 
 -17   4   3    13655.73    14543.69    698.29 o 
 -16   4   3        1.44     -321.86    214.57 o 
 -15   4   3     2059.03     1823.97    353.25 o 
 -14   4   3       19.06     -177.65    186.88 o 
 -13   4   3    14720.23    15077.32    567.41 o 
 -12   4   3    19676.98    19285.83    527.80 o 
 -11   4   3       17.37      105.87    131.70 o 
 -10   4   3     6090.49     5279.12    237.10 o 
  -9   4   3     1162.75     1353.08    104.50 o 
  -8   4   3    45030.11    46752.05    564.13 o 
  -7   4   3     8661.65     9264.34    256.89 o 
  -6   4   3    37963.93    40001.10    482.67 o 
  -5   4   3     1418.74     1266.26    104.15 o 
  -4   4   3   112803.91   115351.41   1389.90 o 
  -3   4   3    63206.31    67534.08    975.86 o 
  -2   4   3      172.23      101.79     70.64 o 
  -1   4   3    27085.83    25303.23    989.18 o 
   0   4   3      205.35       97.67     84.94 o 
   1   4   3     3536.09     2653.86    139.10 o 
   2   4   3      264.65      435.38     66.75 o 
   3   4   3    76881.18    78252.01    937.61 o 
   4   4   3    36966.65    35081.02    569.11 o 
   5   4   3     1458.49     1642.18    186.12 o 
   6   4   3       82.91       28.41     77.57 o 
   7   4   3     7634.99     7550.07    232.56 o 
   8   4   3    64933.09    63107.67    941.62 o 
   9   4   3     8258.20     8256.85    263.57 o 
  10   4   3    13839.74    14442.80    367.87 o 
  11   4   3     5835.54     5205.29    248.52 o 
  12   4   3    18162.56    18326.58    546.87 o 
  13   4   3     4214.41     4568.10    333.99 o 
  14   4   3     2109.71     2085.08    439.99 o 
  15   4   3     2493.79     2196.72    369.75 o 
  16   4   3     3587.71     3936.06    987.35 o 
  17   4   3     3517.77     3885.74    468.46 o 
  18   4   3       23.99     -229.28    268.21 o 
  19   4   3     3438.79     3390.19    753.63 o 
 -20   5   3       96.01     -112.33    310.10 o 
 -19   5   3     2939.65     2941.84    476.83 o 
 -18   5   3     2685.55     3255.81   1169.06 o 
 -17   5   3       92.46     -144.60    274.60 o 
 -16   5   3     2094.92     1709.65    378.41 o 
 -15   5   3    10660.09     9934.99    560.64 o 
 -14   5   3      109.06      258.75    191.35 o 
 -13   5   3     2543.20     2630.55    270.03 o 
 -12   5   3     4743.03     4875.16    289.37 o 
 -11   5   3      670.96      387.12    151.92 o 
 -10   5   3    10922.12    11247.55    375.04 o 
  -9   5   3    17002.02    16299.61    342.29 o 
  -8   5   3    20800.75    19482.51    625.19 o 
  -7   5   3    11082.00    11231.29    203.00 o 
  -6   5   3    80654.28    84649.06   1689.62 o 
  -5   5   3     4075.69     3846.46    153.06 o 
  -4   5   3      513.45      265.47     90.69 o 
  -3   5   3    33599.23    32350.35   1083.38 o 
  -2   5   3    15606.33    13091.35    308.62 o 
  -1   5   3      568.31      601.94    117.93 o 
   0   5   3    24325.78    22708.06    672.03 o 
   1   5   3    32553.12    32170.36    688.40 o 
   2   5   3     2351.47     3024.19    125.51 o 
   3   5   3    28392.57    26390.20    401.42 o 
   4   5   3    15771.68    15882.83    280.14 o 
   5   5   3     3288.77     4382.03    213.81 o 
   6   5   3    13015.68    12149.78    295.26 o 
   7   5   3    15978.24    15469.41    357.78 o 
   8   5   3     4583.17     4446.55    207.86 o 
   9   5   3     4532.32     4519.84    211.08 o 
  10   5   3    23803.26    24441.72    500.40 o 
  11   5   3     8823.30     8879.89    375.09 o 
  12   5   3      287.65      179.69    178.85 o 
  13   5   3     5180.86     5115.65    354.66 o 
  14   5   3     4692.18     4579.81    392.39 o 
  15   5   3        5.11     -271.77    181.18 o 
  16   5   3     1017.52      870.05    420.23 o 
  17   5   3     6535.54     5799.79    570.65 o 
  18   5   3       53.69     -344.99    276.96 o 
 -19   6   3     2792.67     3042.20    502.76 o 
 -18   6   3     7720.63     8395.91    587.56 o 
 -17   6   3      360.61     -101.82    275.51 o 
 -16   6   3     5530.21     5331.98    546.81 o 
 -15   6   3      438.45     -150.81    257.26 o 
 -14   6   3    11843.20    10918.82    449.14 o 
 -13   6   3     2655.65     2266.48    263.42 o 
 -12   6   3     4125.29     3834.36    290.35 o 
 -11   6   3    11991.63    10959.06    395.91 o 
 -10   6   3     1216.52      660.13    166.72 o 
  -9   6   3      788.40      918.71    120.17 o 
  -8   6   3     2090.57     1902.64    155.13 o 
  -7   6   3    77690.49    79759.10   2443.91 o 
  -6   6   3    10825.05    11325.95    273.68 o 
  -5   6   3     7166.74     6284.72    281.50 o 
  -4   6   3      287.56       69.44     94.26 o 
  -3   6   3    32594.11    34593.92   1125.60 o 
  -2   6   3    68987.60    69888.63   1266.17 o 
  -1   6   3       99.82      142.48    108.82 o 
   0   6   3    20439.37    19636.21    518.58 o 
   1   6   3     2801.77     2860.24    211.18 o 
   2   6   3    56764.69    56057.96   1078.06 o 
   3   6   3    11776.93    10148.74    230.21 o 
   4   6   3    20962.34    21761.08    362.19 o 
   5   6   3    14384.22    15297.92    678.30 o 
   6   6   3    14615.65    14310.81    436.40 o 
   7   6   3    23426.60    24132.05    728.53 o 
   8   6   3     4186.18     3426.96    200.21 o 
   9   6   3    26313.61    26465.38    851.12 o 
  10   6   3     7072.81     6768.26    267.76 o 
  11   6   3     5287.57     4984.65    305.40 o 
  12   6   3     1991.95     1758.23    286.07 o 
  13   6   3    13945.32    13269.10    500.22 o 
  14   6   3    10333.19    10533.13    465.59 o 
  15   6   3        8.61     -241.47    178.89 o 
  16   6   3      294.56       85.27    263.46 o 
  17   6   3      784.02      837.29    349.78 o 
  18   6   3     5152.22     5153.73    832.62 o 
 -19   7   3        5.05      -58.43    289.70 o 
 -18   7   3       34.04     -104.38    280.56 o 
 -17   7   3     1182.86      336.16    305.85 o 
 -16   7   3     2528.89     2108.62    417.84 o 
 -15   7   3        1.45      -80.82    201.00 o 
 -14   7   3     1078.01     1077.15    250.15 o 
 -13   7   3     3015.99     3813.13    433.43 o 
 -12   7   3     2112.99     1418.15    225.68 o 
 -11   7   3      483.92      322.29    161.47 o 
 -10   7   3      242.37       51.56    146.14 o 
  -9   7   3     3550.18     3034.27    247.30 o 
  -8   7   3      114.01     -123.77     82.51 o 
  -7   7   3      195.74      193.45    100.10 o 
  -6   7   3    10043.57    10184.30    281.51 o 
  -5   7   3    12825.53    11538.03    334.05 o 
  -4   7   3    22419.78    24711.02    519.98 o 
  -3   7   3     5492.92     5340.30    374.33 o 
  -2   7   3    28806.32    30934.66    723.21 o 
  -1   7   3     4734.54     5092.11    277.79 o 
   0   7   3    15213.43    14490.60    459.84 o 
   1   7   3      505.95      454.21    152.83 o 
   2   7   3       96.24      121.14    128.38 o 
   3   7   3        9.41      -37.72     66.64 o 
   4   7   3    17883.38    18646.91    458.81 o 
   5   7   3     4334.77     3910.40    225.31 o 
   6   7   3      572.85      712.01    130.86 o 
   7   7   3     2992.34     3759.81    225.60 o 
   8   7   3       95.21     -147.89     98.59 o 
   9   7   3       58.20      -99.96    115.86 o 
  10   7   3      637.77      682.66    160.32 o 
  11   7   3     8119.43     6981.58    370.87 o 
  12   7   3     1179.49      767.23    228.48 o 
  13   7   3     1375.73     1500.65    264.59 o 
  14   7   3      665.69      707.43    239.56 o 
  15   7   3     1261.64     1012.52    265.85 o 
  16   7   3     1607.67     1098.64    351.87 o 
  17   7   3       21.21     -216.91    265.34 o 
 -18   8   3     5293.94     6838.22    663.76 o 
 -17   8   3      200.63     -118.81    291.58 o 
 -16   8   3     4586.32     5311.88    573.62 o 
 -15   8   3      290.06      277.95    239.26 o 
 -14   8   3    14635.64    14317.56    664.79 o 
 -13   8   3      148.03      -48.10    173.89 o 
 -12   8   3      249.39       14.35    177.38 o 
 -11   8   3    17050.90    16157.63   1113.11 o 
 -10   8   3     7940.26     7341.04    432.06 o 
  -9   8   3     5566.90     5447.30    299.04 o 
  -8   8   3      123.52      -23.24    103.26 o 
  -7   8   3    54550.26    55859.89   1616.85 o 
  -6   8   3     1571.46     1854.31    252.44 o 
  -5   8   3     8930.80     8919.40    479.14 o 
  -4   8   3     3851.43     3114.20    221.70 o 
  -3   8   3    31735.65    31251.06   1206.20 o 
  -2   8   3    54926.93    56496.75   1148.15 o 
  -1   8   3     5880.06     4115.00    277.90 o 
   0   8   3     2665.51     2096.15    512.68 o 
   1   8   3     5933.77     4458.80    283.72 o 
   2   8   3    59914.79    57217.64   3169.69 o 
   3   8   3     1892.99     1370.54    259.78 o 
   4   8   3      637.89      782.71    156.78 o 
   5   8   3    19684.45    19104.41   1177.21 o 
   6   8   3    11934.21    12193.28    341.75 o 
   7   8   3     6497.74     5899.01    416.18 o 
   8   8   3      732.28      427.04    138.93 o 
   9   8   3    24096.40    23843.99   1363.89 o 
  10   8   3        7.29     -135.62    157.92 o 
  11   8   3    10268.92     9717.59    802.01 o 
  12   8   3      515.22      -58.13    188.07 o 
  13   8   3     5738.72     6458.00    384.08 o 
  14   8   3     6569.87     6686.41    421.02 o 
  15   8   3     1644.12     1585.94    370.80 o 
  16   8   3      832.29      628.07    270.99 o 
  17   8   3      101.29      -12.53    315.29 o 
 -18   9   3      629.32      228.78    366.62 o 
 -17   9   3      924.08       70.14    325.71 o 
 -16   9   3        8.64     -216.47    263.94 o 
 -15   9   3    13133.63    13810.23    564.13 o 
 -14   9   3      122.46     -287.13    193.38 o 
 -13   9   3     3190.74     2585.45    318.90 o 
 -12   9   3     2000.70     1620.15    275.89 o 
 -11   9   3     3399.73     3908.87    335.30 o 
 -10   9   3    17244.41    17479.92    917.53 o 
  -9   9   3       47.03      -35.94    142.15 o 
  -8   9   3     5246.87     4531.81    237.61 o 
  -7   9   3      549.08      677.65    143.83 o 
  -6   9   3    35085.61    35977.52    787.82 o 
  -5   9   3       28.06     -150.02    108.56 o 
  -4   9   3    12550.08    12883.39    476.63 o 
  -3   9   3    17500.57    17316.51    567.70 o 
  -2   9   3    27922.96    27544.11   1066.74 o 
  -1   9   3     4695.05     5531.46    326.78 o 
   0   9   3       98.32      121.30    147.12 o 
   1   9   3    55009.67    55248.32   1253.48 o 
   2   9   3     6917.25     6035.68    510.00 o 
   3   9   3    10041.68     7990.91    395.98 o 
   4   9   3     1048.84      823.02    172.59 o 
   5   9   3    25576.37    26220.73    604.28 o 
   6   9   3    16157.34    16295.41    637.21 o 
   7   9   3      804.39      541.32    149.59 o 
   8   9   3     9727.17     9442.09    772.39 o 
   9   9   3       11.29       80.09    143.64 o 
  10   9   3    42322.65    42598.88   1902.60 o 
  11   9   3      351.52       -4.59    189.81 o 
  12   9   3      367.33       90.79    203.40 o 
  13   9   3     2689.31     3084.13    405.99 o 
  14   9   3     6306.59     7121.67    434.93 o 
  15   9   3     2382.89     2359.74    341.14 o 
  16   9   3        2.12     -314.70    209.80 o 
 -17  10   3        8.20     -419.13    279.42 o 
 -16  10   3      106.33     -189.08    213.82 o 
 -15  10   3        3.69      182.30    224.17 o 
 -14  10   3      613.41       67.25    219.55 o 
 -13  10   3     3123.35     3199.07    345.66 o 
 -12  10   3     2673.75     1760.11    295.75 o 
 -11  10   3     1261.42     1545.05    317.11 o 
 -10  10   3      136.71      517.25    276.57 o 
  -9  10   3      319.52      -44.49    202.70 o 
  -8  10   3      865.58      506.86    153.69 o 
  -7  10   3     1017.19     1356.43    176.83 o 
  -6  10   3      451.42      190.44    150.05 o 
  -5  10   3      667.22      383.78    251.90 o 
  -4  10   3       65.84     -199.05    152.25 o 
  -3  10   3      441.18      349.24    194.36 o 
  -2  10   3     2115.73     2746.28    453.45 o 
  -1  10   3     3874.45     4466.02    319.09 o 
   0  10   3       67.26     -205.13    152.69 o 
   1  10   3     2420.93     3120.65    643.37 o 
   2  10   3      466.13      558.23    193.34 o 
   3  10   3       55.73     -184.25    193.64 o 
   4  10   3      793.71      428.25    195.31 o 
   5  10   3     2755.95     3274.61    257.22 o 
   6  10   3     1818.25     2439.08    246.05 o 
   7  10   3      128.00     -107.94    130.21 o 
   8  10   3     2892.42     3080.72    251.93 o 
   9  10   3      842.27     1135.94    248.97 o 
  10  10   3       80.64       45.00    188.53 o 
  11  10   3     1188.50      821.18    255.13 o 
  12  10   3        3.08     -269.11    179.41 o 
  13  10   3      775.17      745.59    318.52 o 
  14  10   3       56.05      205.80    224.85 o 
  15  10   3       94.52     -167.42    229.38 o 
  16  10   3        0.11     -391.52    261.01 o 
 -16  11   3        9.86     -416.56    277.71 o 
 -15  11   3     8746.45     9013.64    616.49 o 
 -14  11   3      658.21      641.85    443.35 o 
 -13  11   3     2282.02     1269.77    365.20 o 
 -12  11   3     1602.68     1451.96    690.65 o 
 -11  11   3     7780.95     7685.76    420.44 o 
 -10  11   3    31402.40    32767.71   1579.94 o 
  -9  11   3     1747.43     1303.46    388.39 o 
  -8  11   3     5784.11     4916.85    384.55 o 
  -7  11   3     1879.76     1717.35    211.43 o 
  -6  11   3     9632.61     8778.96    376.46 o 
  -5  11   3      109.81       95.08    176.74 o 
  -4  11   3     1742.26     1477.26    263.98 o 
  -3  11   3    15409.92    15954.77   1123.06 o 
  -2  11   3    14526.56    15117.50   1072.85 o 
  -1  11   3    13567.65    14019.63   1148.03 o 
   0  11   3     5423.84     6126.60    609.34 o 
   1  11   3    45666.18    45357.22   2283.83 o 
   2  11   3     5000.04     4552.58    348.29 o 
   3  11   3     6676.10     5959.17    384.52 o 
   4  11   3     5994.88     7475.16    547.72 o 
   5  11   3    19793.90    20986.15    706.44 o 
   6  11   3    18031.02    18460.12    544.91 o 
   7  11   3      936.21      559.98    224.38 o 
   8  11   3     3321.17     3268.26    283.73 o 
   9  11   3      518.77      452.51    222.41 o 
  10  11   3    25474.31    25476.04   1725.12 o 
  11  11   3     1741.88      994.96    270.29 o 
  12  11   3     1242.87      964.08    276.69 o 
  13  11   3     2160.40     2289.18    339.73 o 
  14  11   3     4214.78     4524.06    443.43 o 
  15  11   3     1951.67     1531.40    414.55 o 
 -15  12   3      131.06      120.14    245.11 o 
 -14  12   3     3693.89     4092.16    417.44 o 
 -13  12   3     1353.49     1217.32    293.75 o 
 -12  12   3        6.98     -272.90    192.80 o 
 -11  12   3     7194.44     7877.83    441.49 o 
 -10  12   3     8402.45     8715.40    461.01 o 
  -9  12   3      354.47       80.51    219.22 o 
  -8  12   3      440.73     -236.03    204.30 o 
  -7  12   3    15802.22    16415.34    836.57 o 
  -6  12   3       26.24       87.31    209.80 o 
  -5  12   3    12761.41    13022.83   1912.22 o 
  -4  12   3     8859.94     9486.12    518.76 o 
  -3  12   3     1567.41     1732.73    320.39 o 
  -2  12   3     6342.85     7359.08    458.68 o 
  -1  12   3    13886.34    14284.87   1191.59 o 
   0  12   3     2689.20     2856.76    369.18 o 
   1  12   3     1307.43     1233.62    431.67 o 
   2  12   3    12061.34    11564.67    540.56 o 
   3  12   3      795.40     1035.21    266.16 o 
   4  12   3      158.91     -279.42    190.95 o 
   5  12   3    11924.96    12428.56    572.01 o 
   6  12   3    10450.65    10199.28    775.09 o 
   7  12   3       38.43     -159.03    141.16 o 
   8  12   3     2020.23     2240.81    254.40 o 
   9  12   3     9454.57     8920.66    456.60 o 
  10  12   3      137.61       17.75    218.01 o 
  11  12   3     3992.72     3822.04    397.91 o 
  12  12   3     1044.21      428.05    269.47 o 
  13  12   3      886.75     1151.47    300.24 o 
  14  12   3     1866.91     1726.29    345.77 o 
 -14  13   3     1349.39     1448.45    398.73 o 
 -13  13   3      818.11      252.86    254.19 o 
 -12  13   3     2621.36     2104.22    380.02 o 
 -11  13   3      491.59      183.95    253.12 o 
 -10  13   3     3542.58     3839.21    462.86 o 
  -9  13   3     4531.14     4601.27    444.83 o 
  -8  13   3      281.00      -23.76    281.40 o 
  -7  13   3      995.17      868.86    597.67 o 
  -6  13   3     2163.85     2669.99    778.04 o 
  -5  13   3     9352.17    11373.90   1015.21 o 
  -4  13   3     9496.99    10784.32    562.21 o 
  -3  13   3     1601.13     2081.24    361.25 o 
  -2  13   3     2798.74     2926.05    401.55 o 
  -1  13   3     1540.70     1165.28    324.47 o 
   0  13   3    10473.43    12775.21    785.71 o 
   1  13   3     4117.85     5509.40    502.15 o 
   2  13   3     2065.23     1299.67    298.09 o 
   3  13   3      428.99      -59.29    236.47 o 
   4  13   3     3551.33     4305.50   1187.39 o 
   5  13   3     6916.27     6393.77    484.76 o 
   6  13   3     4001.91     4436.52    431.93 o 
   7  13   3     7310.22     7095.03    419.11 o 
   8  13   3      185.18     -398.57    265.71 o 
   9  13   3     2368.19     2099.44    410.02 o 
  10  13   3     1224.70     1700.90    320.67 o 
  11  13   3     2930.96     2799.69    367.09 o 
  12  13   3     1360.81     1236.66    316.12 o 
  13  13   3      100.47     -250.16    221.08 o 
 -13  14   3       44.44     -293.26    240.49 o 
 -12  14   3      444.71      139.12    265.96 o 
 -11  14   3     3647.46     4051.15    435.62 o 
 -10  14   3      670.74      705.93    283.21 o 
  -9  14   3      940.90      749.51    375.77 o 
  -8  14   3      217.39      216.07    324.17 o 
  -7  14   3     6978.14     8773.44   1133.95 o 
  -6  14   3     1263.43      963.63    355.94 o 
  -5  14   3     1600.35     1892.91    392.62 o 
  -4  14   3     1750.50     2132.48    387.64 o 
  -3  14   3     7995.77     8359.31    547.51 o 
  -2  14   3    14665.48    16573.42    998.75 o 
  -1  14   3       13.32       25.21    254.50 o 
   0  14   3     4243.16     5388.70    529.15 o 
   1  14   3      721.85      742.85    328.79 o 
   2  14   3     5446.40     6560.77    905.51 o 
   3  14   3     1314.77     1386.08    455.81 o 
   4  14   3       18.94     -160.42    224.29 o 
   5  14   3     5691.90     5858.67    477.33 o 
   6  14   3     2398.88     2382.67    374.24 o 
   7  14   3     2388.13     2349.25    321.55 o 
   8  14   3      568.30      613.00    329.25 o 
   9  14   3     6670.27     6273.46   1385.39 o 
  10  14   3       44.67     -283.66    189.10 o 
  11  14   3      552.61      284.66    260.18 o 
 -11  15   3       11.41     -158.37    305.92 o 
 -10  15   3      638.38      325.44    372.72 o 
  -9  15   3     7302.14     8882.66   1465.71 o 
  -8  15   3      542.52      257.38    336.64 o 
  -7  15   3     1270.91     1026.35    585.46 o 
  -6  15   3     1570.14     2011.41    568.49 o 
  -5  15   3     8057.47     8913.19   1000.07 o 
  -4  15   3     3181.01     4439.96    568.49 o 
  -3  15   3     4060.41     5462.82    553.39 o 
  -2  15   3     8621.52     8696.60   1123.85 o 
  -1  15   3      448.08      285.26    345.62 o 
   0  15   3     7692.74     9343.16    614.94 o 
   1  15   3     1565.96     2375.64    444.12 o 
   2  15   3      905.65      947.93    357.93 o 
   3  15   3     6391.73     7120.76    603.05 o 
   4  15   3    10098.46     9544.40   1153.87 o 
   5  15   3      221.03      -53.66    342.12 o 
   6  15   3        2.23     -347.07    231.38 o 
   7  15   3     8767.18     8954.35   1161.84 o 
   8  15   3     1517.62     1256.67    410.89 o 
   9  15   3     1295.78      990.64    398.46 o 
  10  15   3      970.55      597.91    386.43 o 
  -9  16   3      802.66      330.00    397.88 o 
  -8  16   3     6842.23     8142.30   2823.58 o 
  -7  16   3      668.18      870.93    441.95 o 
  -6  16   3     2432.84     1571.48    576.46 o 
  -5  16   3      521.95      613.84    330.86 o 
  -4  16   3     5372.77     7026.61    678.93 o 
  -3  16   3     2372.17     1925.54    468.06 o 
  -2  16   3     2130.61     2643.16    492.14 o 
  -1  16   3     8135.61    10014.42    676.16 o 
   0  16   3      131.07       15.68    302.71 o 
   1  16   3     2851.18     4024.03    794.24 o 
   2  16   3      195.84      290.09    350.07 o 
   3  16   3     7995.51     9219.82    641.45 o 
   4  16   3     3239.73     2851.93    945.94 o 
   5  16   3       21.75     -440.72    293.82 o 
   6  16   3      352.18     -260.98    342.65 o 
   7  16   3     2244.17     2916.18    860.67 o 
   8  16   3     7607.28     7408.24   1088.53 o 
  -7  17   3       65.26     -621.21    414.14 o 
  -6  17   3      293.17      558.39    534.43 o 
  -5  17   3      145.17      336.83    461.14 o 
  -4  17   3       20.05     -167.53    347.90 o 
  -3  17   3     1274.54     1326.34    467.61 o 
  -2  17   3       38.29     -487.08    324.72 o 
  -1  17   3      214.16      547.94    433.52 o 
   0  17   3        2.66      529.20    395.94 o 
   1  17   3      380.52      421.08    395.04 o 
   2  17   3      322.28     -235.17    339.02 o 
   3  17   3      277.14      246.01    350.56 o 
   4  17   3      592.56      518.94    382.61 o 
   5  17   3      403.55      342.96    490.37 o 
 -21   0   4     6870.63     8034.59    833.53 o 
 -20   0   4       14.92      -47.28    411.21 o 
 -19   0   4        4.08     -316.62    298.03 o 
 -18   0   4      100.41      523.84    426.08 o 
 -17   0   4    29612.97    32720.59   1462.52 o 
 -16   0   4      373.27      351.17    369.76 o 
 -15   0   4     2283.23     1303.73    419.15 o 
 -14   0   4    10514.59    10543.14    740.56 o 
 -13   0   4    19292.75    22101.48   1049.21 o 
 -12   0   4    40730.89    41850.08   1481.65 o 
 -11   0   4      474.34      916.58    273.07 o 
 -10   0   4    37440.75    38883.14   1838.38 o 
  -9   0   4     5122.86     5221.83    231.85 o 
  -8   0   4    43332.27    38590.26    744.12 o 
  -7   0   4     5246.86     5048.28    184.12 o 
  -6   0   4     5036.22     4411.26    159.32 o 
  -5   0   4   183947.50   191545.05   2921.83 o 
  -4   0   4    33623.56    34717.99    831.40 o 
  -3   0   4   124689.47   130836.45   1656.67 o 
  -2   0   4    10076.96    10985.92    259.26 o 
  -1   0   4   493650.56   518263.63  13086.22 o 
   0   0   4    55967.92    59589.98    994.30 o 
   1   0   4    34616.10    40238.57    683.67 o 
   2   0   4   116283.26   124875.86   1956.03 o 
   3   0   4   127074.71   124447.87   2989.33 o 
   4   0   4   111154.51   117176.37   1921.18 o 
   5   0   4    21441.12    21584.38    541.28 o 
   6   0   4    43711.52    40429.02    861.52 o 
   7   0   4    18291.21    18974.54    618.11 o 
   8   0   4    78985.97    81846.65   1539.00 o 
   9   0   4     3716.54     3763.97    281.16 o 
  10   0   4     7899.08     8941.90    413.70 o 
  11   0   4    31023.61    34396.85    892.32 o 
  12   0   4    24384.00    24890.30    752.61 o 
  13   0   4     7697.58     7333.98    425.71 o 
  14   0   4     1575.61     1181.02    419.69 o 
  15   0   4    21657.40    22384.64   1129.43 o 
  16   0   4      612.88      714.58    427.12 o 
  17   0   4     3621.47     4928.65    716.71 o 
  18   0   4      425.77     -401.62    323.00 o 
  19   0   4     3915.77     4405.85    724.67 o 
 -21   1   4      143.73      161.10    311.25 o 
 -20   1   4     1340.35     1860.04    436.98 o 
 -19   1   4      656.35      339.09    282.05 o 
 -18   1   4      781.30      461.20    306.96 o 
 -17   1   4      872.11      949.44    497.53 o 
 -16   1   4     7188.32     7708.62    499.33 o 
 -15   1   4       76.16     -225.62    180.96 o 
 -14   1   4       11.85     -105.49    189.13 o 
 -13   1   4     7491.70     8262.94    447.89 o 
 -12   1   4     4898.67     4158.21    363.00 o 
 -11   1   4     1309.14     1181.25    116.36 o 
 -10   1   4       63.35       61.01     70.40 o 
  -9   1   4    27049.81    27159.65    633.45 o 
  -8   1   4     5043.24     4888.54    270.92 o 
  -7   1   4     4269.92     4087.41    166.99 o 
  -6   1   4     2577.02     1971.91    213.09 o 
  -5   1   4     1422.63     1530.41    110.27 o 
  -4   1   4    39491.73    39142.91    499.51 o 
  -3   1   4    33891.88    35419.78    394.35 o 
  -2   1   4     6127.51     6864.74    111.13 o 
  -1   1   4      912.27     1267.85    117.97 o 
   0   1   4     1972.24     2115.81     88.99 o 
   1   1   4    25489.96    26142.03    349.66 o 
   2   1   4     1013.50     1140.95     69.43 o 
   3   1   4    11286.98    12432.65    389.30 o 
   4   1   4    40327.82    40862.30    564.02 o 
   5   1   4      107.77       20.11     70.20 o 
   6   1   4     3518.38     2817.14    157.67 o 
   7   1   4     6158.55     6006.08    346.93 o 
   8   1   4     3525.31     3722.08    198.37 o 
   9   1   4      177.49       -0.96    100.69 o 
  10   1   4     2920.93     3518.54    219.99 o 
  11   1   4     3836.29     4191.83    245.80 o 
  12   1   4     1369.08     1424.38    194.53 o 
  13   1   4     1247.83      971.33    211.73 o 
  14   1   4     1797.18     1688.50    311.73 o 
  15   1   4        2.28      -23.59    236.41 o 
  16   1   4     3923.17     4703.17    676.57 o 
  17   1   4       20.76     -337.34    237.73 o 
  18   1   4        4.68     -157.54    247.72 o 
  19   1   4     1570.05     1852.00    409.49 o 
 -20   2   4        0.76     -373.78    249.19 o 
 -19   2   4      295.84      -81.61    270.27 o 
 -18   2   4      811.99      926.56    329.08 o 
 -17   2   4     8305.80     9180.95   1249.76 o 
 -16   2   4     5106.05     5224.29    609.23 o 
 -15   2   4      152.26     -131.01    193.13 o 
 -14   2   4       46.38      -44.78    377.72 o 
 -13   2   4     3569.53     3875.21    384.25 o 
 -12   2   4    11461.08    11218.98    401.59 o 
 -11   2   4     6657.05     6462.99    455.95 o 
 -10   2   4     8578.21     7754.37    195.99 o 
  -9   2   4      222.52       57.88    107.99 o 
  -8   2   4    25672.36    25055.06    497.80 o 
  -7   2   4     8408.02     8398.76    248.09 o 
  -6   2   4    32391.50    31969.09    544.03 o 
  -5   2   4    19697.25    19284.53    307.41 o 
  -4   2   4      507.48      673.39     55.36 o 
  -3   2   4    15486.72    16215.75    220.79 o 
  -2   2   4     8780.19     8723.20    144.55 o 
  -1   2   4     3558.14     3544.64     97.59 o 
   0   2   4    10249.53     9925.27    220.90 o 
   1   2   4     3678.47     3535.54    107.32 o 
   2   2   4      841.55     1765.81    254.47 o 
   3   2   4    81049.59    78752.54   1772.66 o 
   4   2   4    18600.43    17981.26    315.99 o 
   5   2   4     3350.24     2950.59    139.61 o 
   6   2   4    18671.80    19025.62    360.50 o 
   7   2   4     6125.76     6500.89    323.97 o 
   8   2   4    15409.30    15222.51    353.25 o 
   9   2   4    26208.97    25374.20    533.92 o 
  10   2   4     5972.35     5052.61    231.67 o 
  11   2   4     6254.96     5621.54    257.34 o 
  12   2   4     2191.15     1926.59    210.35 o 
  13   2   4     5333.45     5870.02    383.04 o 
  14   2   4     6184.08     6350.28    499.11 o 
  15   2   4     6343.37     7042.86    470.82 o 
  16   2   4       11.95     -199.11    287.94 o 
  17   2   4      195.45      102.10    254.86 o 
  18   2   4      102.55     -333.80    255.43 o 
  19   2   4     1764.28     1808.58    422.63 o 
 -20   3   4     4231.83     4242.58    526.15 o 
 -19   3   4      176.03      -53.46    249.27 o 
 -18   3   4    10208.10    10549.02    606.05 o 
 -17   3   4      802.90      412.65    307.45 o 
 -16   3   4    18242.47    18169.72    760.48 o 
 -15   3   4      217.98        0.27    210.00 o 
 -14   3   4     1996.87     2221.90    349.03 o 
 -13   3   4    21464.14    21791.93    563.80 o 
 -12   3   4     7245.48     6942.71    311.16 o 
 -11   3   4      920.63      930.72    169.98 o 
 -10   3   4     3677.26     3992.46    222.42 o 
  -9   3   4    97267.39    96830.05   1412.97 o 
  -8   3   4    13567.90    13079.21    283.22 o 
  -7   3   4     6838.01     5839.68    171.66 o 
  -6   3   4    37031.90    38449.26    629.68 o 
  -5   3   4    58961.05    61760.97    668.51 o 
  -4   3   4    64884.30    67371.55    714.60 o 
  -3   3   4      361.30      310.96     54.32 o 
  -2   3   4     7769.24     7540.60    193.90 o 
  -1   3   4     8890.54    10124.05    289.27 o 
   0   3   4   101064.80   103842.62   1375.55 o 
   1   3   4      127.00       65.28     54.59 o 
   2   3   4    10436.29    10792.17    206.70 o 
   3   3   4    96674.77    97195.96   1496.63 o 
   4   3   4    65940.83    67185.45   1381.29 o 
   5   3   4     5300.53     4682.88    168.29 o 
   6   3   4      185.60      237.05     88.84 o 
   7   3   4   101845.70   102996.57   1275.49 o 
   8   3   4     7640.25     7855.07    252.65 o 
   9   3   4     6472.46     6611.13    244.57 o 
  10   3   4     6801.93     7786.36    278.98 o 
  11   3   4    11344.99     9850.33    325.79 o 
  12   3   4    15634.57    15002.05    775.68 o 
  13   3   4      795.05      385.97    188.00 o 
  14   3   4     2988.31     2945.46    315.17 o 
  15   3   4      738.06     1010.58    306.23 o 
  16   3   4    20794.91    21454.19    824.48 o 
  17   3   4      464.99      811.69    411.47 o 
  18   3   4      165.30     -214.70    242.32 o 
 -20   4   4     2289.64     2214.40    607.53 o 
 -19   4   4      189.37     -112.45    262.95 o 
 -18   4   4     6874.77     7065.58    558.82 o 
 -17   4   4      542.71      130.83    356.21 o 
 -16   4   4     2048.83     1777.42    342.37 o 
 -15   4   4     1114.19      952.46    266.08 o 
 -14   4   4     4291.19     4258.94    716.44 o 
 -13   4   4      309.88       85.17    153.78 o 
 -12   4   4      569.27      551.77    174.06 o 
 -11   4   4    33213.70    33870.97    578.27 o 
 -10   4   4     1278.72     1155.38    130.10 o 
  -9   4   4     6973.08     6011.53    150.86 o 
  -8   4   4     5577.10     5222.83    134.15 o 
  -7   4   4    14431.77    13825.43    226.38 o 
  -6   4   4    12963.44    14099.89    245.35 o 
  -5   4   4     7639.44     7618.42    156.33 o 
  -4   4   4    46469.33    48225.43    553.80 o 
  -3   4   4       42.08       60.30     71.14 o 
  -2   4   4    35399.91    36841.86    728.42 o 
  -1   4   4     3375.35     3474.76    193.26 o 
   0   4   4     3628.44     2856.97    324.88 o 
   1   4   4     3014.07     2946.24    135.42 o 
   2   4   4    94311.21    95700.04   1120.89 o 
   3   4   4      322.00      460.57     83.12 o 
   4   4   4      222.63      501.34    102.80 o 
   5   4   4    71140.23    71708.81   1749.97 o 
   6   4   4      145.48      -15.84     79.64 o 
   7   4   4     6677.47     6289.18    324.43 o 
   8   4   4     8301.31     7882.26    271.32 o 
   9   4   4    13697.81    12449.90    354.72 o 
  10   4   4     5787.93     5972.29    250.69 o 
  11   4   4     7947.71     8694.87    516.26 o 
  12   4   4     1424.44     1462.81    234.80 o 
  13   4   4     3395.67     3324.63    315.87 o 
  14   4   4     8968.05     7854.98    396.40 o 
  15   4   4     1159.49     1219.63    261.57 o 
  16   4   4      983.23      744.81    312.50 o 
  17   4   4      780.64      623.17    325.31 o 
  18   4   4     2915.27     2965.91    460.77 o 
 -20   5   4     2020.47     2236.29    493.53 o 
 -19   5   4     4212.92     4739.68    549.61 o 
 -18   5   4     2046.88     2369.79    424.52 o 
 -17   5   4      119.64     -366.52    249.26 o 
 -16   5   4     4206.96     3811.35    611.76 o 
 -15   5   4     4579.15     5867.74    518.58 o 
 -14   5   4     7842.29     7281.39    364.20 o 
 -13   5   4     7958.13     7178.91    341.11 o 
 -12   5   4     4342.93     4213.59    282.39 o 
 -11   5   4     5613.86     5230.66    280.19 o 
 -10   5   4     6549.26     5699.32    317.38 o 
  -9   5   4    12454.75    11296.99    215.20 o 
  -8   5   4    22442.22    22773.40    333.63 o 
  -7   5   4      570.72      639.04     73.86 o 
  -6   5   4     7598.95     8200.11    199.98 o 
  -5   5   4    54646.84    57359.50    881.96 o 
  -4   5   4    63295.35    65752.01   1121.20 o 
  -3   5   4    14784.49    14911.62    337.04 o 
  -2   5   4     1306.37      793.25    125.71 o 
  -1   5   4       48.00      -31.29     71.62 o 
   0   5   4    14275.74    13634.96    396.62 o 
   1   5   4    19454.84    18666.98    380.21 o 
   2   5   4    40200.93    41972.03    578.26 o 
   3   5   4     6685.49     6335.09    173.53 o 
   4   5   4     4698.36     5384.48    159.15 o 
   5   5   4    19088.27    18613.52    551.78 o 
   6   5   4     8419.13     7102.99    231.36 o 
   7   5   4    22530.88    21337.06    801.30 o 
   8   5   4     6509.55     6798.43    245.83 o 
   9   5   4        4.59        2.90    104.79 o 
  10   5   4     4932.66     4945.84    244.60 o 
  11   5   4    17946.07    19093.13    548.48 o 
  12   5   4    10881.69    11181.66    442.77 o 
  13   5   4     5401.27     5715.91    356.58 o 
  14   5   4       16.60     -240.06    160.04 o 
  15   5   4     3318.93     2293.27    325.39 o 
  16   5   4     4087.96     3953.91    482.71 o 
  17   5   4     1905.07     1926.32    595.02 o 
  18   5   4     1036.23      537.72    359.49 o 
 -19   6   4       16.05      -74.52    299.92 o 
 -18   6   4     1029.81      702.18    329.87 o 
 -17   6   4     5322.12     6315.83    718.25 o 
 -16   6   4      280.89     -101.86    270.32 o 
 -15   6   4     2931.57     2376.16    538.71 o 
 -14   6   4     6554.77     6995.93    369.91 o 
 -13   6   4     1451.36     1396.42    222.74 o 
 -12   6   4     7287.19     6018.57    321.12 o 
 -11   6   4     3167.86     3339.23    275.22 o 
 -10   6   4     2143.38     1905.15    216.15 o 
  -9   6   4     4851.53     4647.04    208.34 o 
  -8   6   4    11238.54    12309.41    784.54 o 
  -7   6   4     7519.83     7544.90    277.20 o 
  -6   6   4      259.51      346.46     98.63 o 
  -5   6   4    10452.09    11361.64    270.11 o 
  -4   6   4    29401.85    32232.52    586.69 o 
  -3   6   4        6.43       18.11     89.90 o 
  -2   6   4     8628.86     9476.64    343.98 o 
  -1   6   4    22298.13    20983.26    540.18 o 
   0   6   4      491.61      327.89    127.15 o 
   1   6   4    19918.13    22164.60    573.04 o 
   2   6   4    29919.33    29692.28    466.59 o 
   3   6   4     1691.35     1230.93    105.80 o 
   4   6   4       79.29        8.39     64.68 o 
   5   6   4     4289.30     3766.92    190.31 o 
   6   6   4    10165.68     9447.20    277.68 o 
   7   6   4    10142.72    10191.95    322.45 o 
   8   6   4    20456.52    21665.60    454.84 o 
   9   6   4     4510.64     5066.73    242.73 o 
  10   6   4      412.09      265.16    135.08 o 
  11   6   4     5189.31     4771.81    317.10 o 
  12   6   4     5328.71     5211.61    341.55 o 
  13   6   4       56.76      141.79    196.78 o 
  14   6   4      571.01      470.25    254.44 o 
  15   6   4     4347.72     4264.12    401.06 o 
  16   6   4      129.63       23.18    282.36 o 
  17   6   4      673.68     1105.38    358.13 o 
  18   6   4     2480.83     3031.40   1172.25 o 
 -19   7   4    11372.42    12124.32   1191.32 o 
 -18   7   4       52.02     -129.00    292.34 o 
 -17   7   4      123.61      -81.54    272.30 o 
 -16   7   4     1657.04     1651.07    388.72 o 
 -15   7   4    18865.62    19467.00    760.82 o 
 -14   7   4     6882.38     6308.86    370.64 o 
 -13   7   4     1169.85      564.71    245.43 o 
 -12   7   4     8671.84     8283.60    373.28 o 
 -11   7   4     2004.91     2082.18    247.26 o 
 -10   7   4    28644.70    28540.04   1025.98 o 
  -9   7   4      201.43      257.26    138.65 o 
  -8   7   4    13361.95    13520.04    538.60 o 
  -7   7   4    15041.94    15637.67    350.82 o 
  -6   7   4    42381.47    45356.47    731.82 o 
  -5   7   4       96.44       -2.15    109.32 o 
  -4   7   4    18058.91    19889.41    921.60 o 
  -3   7   4   113091.54   119337.99   1817.68 o 
  -2   7   4     1510.33     1607.91    210.67 o 
  -1   7   4     3639.02     3917.55    251.10 o 
   0   7   4    21985.65    25583.50    652.10 o 
   1   7   4    88612.19    86837.99   1581.99 o 
   2   7   4    17708.34    19591.05    422.77 o 
   3   7   4     8419.75     7340.90    273.82 o 
   4   7   4    20106.27    17015.01    328.03 o 
   5   7   4    11906.98    11484.52    250.55 o 
   6   7   4    66294.59    66051.20   2268.78 o 
   7   7   4      552.90      223.58    117.69 o 
   8   7   4     7020.87     6533.71    261.55 o 
   9   7   4     8577.57     9158.90    662.58 o 
  10   7   4    17772.77    17322.06    979.57 o 
  11   7   4     4302.34     4185.74    387.23 o 
  12   7   4     2251.88     2461.30    385.66 o 
  13   7   4    24396.07    24270.98   1227.84 o 
  14   7   4      622.77      277.44    232.51 o 
  15   7   4     2070.62     1455.81    300.96 o 
  16   7   4      145.48     -112.05    209.80 o 
  17   7   4     6482.71     7066.34    604.73 o 
 -18   8   4     1434.67     1105.16    516.40 o 
 -17   8   4      339.54     -203.63    483.71 o 
 -16   8   4     1060.79      481.66    325.30 o 
 -15   8   4      822.00     1283.07    303.40 o 
 -14   8   4      207.32      173.31    250.48 o 
 -13   8   4     1873.44     1725.69    288.17 o 
 -12   8   4     2467.65     2417.71    281.90 o 
 -11   8   4     6981.77     6840.45    348.55 o 
 -10   8   4      124.77      117.48    137.81 o 
  -9   8   4     1095.70     1046.17    244.67 o 
  -8   8   4      532.68      260.29    120.85 o 
  -7   8   4     8919.81     8862.95    283.92 o 
  -6   8   4    32872.23    32373.27    571.38 o 
  -5   8   4     6246.05     7390.90    440.09 o 
  -4   8   4    11883.69    12589.64    562.38 o 
  -3   8   4     1676.93     2390.15    247.18 o 
  -2   8   4    15261.89    15109.94    496.06 o 
  -1   8   4      615.33      500.86    159.77 o 
   0   8   4     1318.28      847.39    249.69 o 
   1   8   4       79.70      -31.16    127.98 o 
   2   8   4     5759.14     5827.56    745.74 o 
   3   8   4     9211.18    10093.11   1051.43 o 
   4   8   4     6628.31     6835.82    252.96 o 
   5   8   4     7964.67     7835.45    314.24 o 
   6   8   4     1715.88     1556.95    170.01 o 
   7   8   4     1839.30     1574.09    207.58 o 
   8   8   4      697.63      465.05    148.05 o 
   9   8   4     7196.17     7694.26    480.09 o 
  10   8   4     2650.52     3292.61    316.32 o 
  11   8   4      172.53     -201.49    166.11 o 
  12   8   4      337.84     -261.73    174.49 o 
  13   8   4     1709.80     1757.73    292.46 o 
  14   8   4     7750.01     8165.62    465.13 o 
  15   8   4      135.47     -179.89    208.33 o 
  16   8   4      285.61      -33.59    234.07 o 
  17   8   4        4.85     -158.72    312.81 o 
 -18   9   4       64.88      -62.97    413.06 o 
 -17   9   4      278.78       53.19    297.95 o 
 -16   9   4      509.98      350.05    312.58 o 
 -15   9   4     4095.00     4329.21    511.38 o 
 -14   9   4     5819.70     6263.06    610.93 o 
 -13   9   4       20.51     -198.16    215.92 o 
 -12   9   4     6730.37     6566.61    466.34 o 
 -11   9   4      107.10      230.50    230.79 o 
 -10   9   4     4707.04     5193.14    343.56 o 
  -9   9   4        5.39     -214.42    142.94 o 
  -8   9   4     6264.33     6062.21    252.53 o 
  -7   9   4     2998.30     3352.93    222.57 o 
  -6   9   4    11201.77    12015.14    342.51 o 
  -5   9   4      486.23       47.25    133.22 o 
  -4   9   4      983.12     1593.51    238.97 o 
  -3   9   4    30562.50    33478.15   1210.71 o 
  -2   9   4      496.98      634.73    230.05 o 
  -1   9   4     1415.22     1702.59    238.11 o 
   0   9   4      118.24       98.40    210.12 o 
   1   9   4    35615.47    35996.08   3131.17 o 
   2   9   4     3899.31     4174.85    322.07 o 
   3   9   4     1815.78     1342.50    158.27 o 
   4   9   4    10658.50     8781.72    338.84 o 
   5   9   4      941.30      969.67    185.38 o 
   6   9   4    13970.61    13544.15    429.49 o 
   7   9   4      181.91     -138.05    118.76 o 
   8   9   4     2399.60     2587.27    226.05 o 
   9   9   4    12117.62    12318.55    786.57 o 
  10   9   4    10324.31    10033.43   1064.78 o 
  11   9   4     3731.34     3234.22    331.59 o 
  12   9   4     2873.06     2250.71    315.12 o 
  13   9   4     2169.71     1827.11    298.28 o 
  14   9   4      446.87      664.05    254.86 o 
  15   9   4      105.40     -247.58    217.14 o 
  16   9   4       50.13     -320.72    213.81 o 
 -17  10   4       43.67     -311.47    436.69 o 
 -16  10   4     4681.75     4267.52    429.33 o 
 -15  10   4     5552.56     6733.55    459.92 o 
 -14  10   4     7351.06     8130.33    527.31 o 
 -13  10   4      802.68      152.70    214.22 o 
 -12  10   4     1744.32     1513.30    284.44 o 
 -11  10   4    44238.38    46754.31   2688.09 o 
 -10  10   4      368.22      443.35    221.56 o 
  -9  10   4     2148.60     1953.86    265.27 o 
  -8  10   4     2178.46     2799.77    294.02 o 
  -7  10   4    21549.64    21636.34    608.37 o 
  -6  10   4    10206.80    10869.41    388.78 o 
  -5  10   4     8023.39     8165.67    430.84 o 
  -4  10   4    14004.90    13285.63    848.93 o 
  -3  10   4     3782.36     3998.73    807.79 o 
  -2  10   4    65576.24    69456.32   1428.45 o 
  -1  10   4       76.08     -193.09    128.73 o 
   0  10   4    13097.87    12188.20   1175.65 o 
   1  10   4     8862.21     9519.71    465.37 o 
   2  10   4    14918.60    14251.47    543.77 o 
   3  10   4     5082.12     4634.51    354.77 o 
   4  10   4     1960.31     2179.81    283.57 o 
   5  10   4    48369.35    43605.57    929.16 o 
   6  10   4      326.58        6.22    151.95 o 
   7  10   4     1535.38     1041.56    190.81 o 
   8  10   4     2887.31     2603.35    245.63 o 
   9  10   4    32216.74    34090.56   1581.27 o 
  10  10   4     5709.93     5912.11    419.19 o 
  11  10   4      781.45      579.45    239.14 o 
  12  10   4     1462.12     1244.19    278.84 o 
  13  10   4     3024.38     3143.91    473.46 o 
  14  10   4    11089.37    11302.06    606.10 o 
  15  10   4       30.69     -318.13    228.73 o 
 -16  11   4     1184.69      834.14    302.22 o 
 -15  11   4     1078.09     1124.89    285.42 o 
 -14  11   4      244.62       67.68    220.96 o 
 -13  11   4      714.12      671.43    248.09 o 
 -12  11   4     3594.58     3404.68    365.01 o 
 -11  11   4      686.58     1192.70    277.52 o 
 -10  11   4       25.89      156.92    214.73 o 
  -9  11   4     3281.18     3577.00    352.68 o 
  -8  11   4      810.05      617.02    223.11 o 
  -7  11   4     3334.82     3663.44    267.08 o 
  -6  11   4     4356.84     4469.06    462.07 o 
  -5  11   4      602.33      681.17    226.59 o 
  -4  11   4      945.44      656.10    229.12 o 
  -3  11   4     7004.17     7147.79    576.14 o 
  -2  11   4     4113.90     5385.05    574.44 o 
  -1  11   4     3015.99     2512.17    755.19 o 
   0  11   4     6738.68     6248.41    391.78 o 
   1  11   4     2717.28     2614.83    321.07 o 
   2  11   4      225.05      343.72    204.54 o 
   3  11   4     2382.27     2462.82    498.34 o 
   4  11   4     5544.53     5600.90    437.61 o 
   5  11   4      347.40      124.67    210.50 o 
   6  11   4     3362.43     4135.94    318.06 o 
   7  11   4     6658.45     6304.32    304.47 o 
   8  11   4       68.59     -133.28    153.97 o 
   9  11   4     4048.90     3719.34    378.14 o 
  10  11   4     1220.20     1563.66    320.67 o 
  11  11   4       53.90     -264.65    185.93 o 
  12  11   4      353.13      -28.29    217.55 o 
  13  11   4     1748.75     1586.86    315.29 o 
  14  11   4      233.21      478.07    261.01 o 
 -15  12   4     1267.13      985.17    307.43 o 
 -14  12   4     1008.40      667.01    269.49 o 
 -13  12   4     1294.35      954.43    281.81 o 
 -12  12   4      622.37      350.18    247.34 o 
 -11  12   4     7979.91     8859.16    459.67 o 
 -10  12   4      110.70     -303.20    225.61 o 
  -9  12   4      161.33     -226.62    190.70 o 
  -8  12   4      991.17      712.94    247.70 o 
  -7  12   4    21565.49    24056.98   1042.37 o 
  -6  12   4    16858.10    19326.47   1603.57 o 
  -5  12   4     2133.50     2526.52    450.52 o 
  -4  12   4      893.74      784.86    334.44 o 
  -3  12   4     1791.99     1541.11    351.45 o 
  -2  12   4    14059.06    15661.72   1309.52 o 
  -1  12   4     3950.69     4880.41    589.84 o 
   0  12   4     6654.18     5510.07    394.32 o 
   1  12   4     1820.11     1781.65    293.85 o 
   2  12   4    11266.55    10899.61    800.32 o 
   3  12   4     5220.64     5105.98    397.54 o 
   4  12   4     3257.02     3754.07    835.68 o 
   5  12   4    10452.52    11099.85    916.40 o 
   6  12   4        0.50     -203.31    213.99 o 
   7  12   4      326.88     -119.20    159.12 o 
   8  12   4     1841.85     1350.83    222.18 o 
   9  12   4    12720.20    12775.41    533.40 o 
  10  12   4     4499.55     4305.00    468.31 o 
  11  12   4       61.58     -286.77    191.18 o 
  12  12   4       39.97     -319.39    212.93 o 
  13  12   4     2134.00     2014.39    350.33 o 
  14  12   4     4404.09     4643.08    458.49 o 
 -14  13   4     1830.54     2456.56    369.82 o 
 -13  13   4     2137.16     2227.87    346.64 o 
 -12  13   4     3454.42     2895.59    370.20 o 
 -11  13   4       53.69      -82.24    216.62 o 
 -10  13   4     7452.12     8247.44   1028.49 o 
  -9  13   4      904.59     1150.89    282.78 o 
  -8  13   4     2330.63     3030.77    440.96 o 
  -7  13   4     3112.15     4452.76    930.40 o 
  -6  13   4     9609.06     9799.32    821.84 o 
  -5  13   4      839.56      475.74    273.80 o 
  -4  13   4      643.31      626.95    278.26 o 
  -3  13   4    24709.48    27300.92   1694.15 o 
  -2  13   4     1609.12     2151.21    719.36 o 
  -1  13   4      512.36      715.24    300.46 o 
   0  13   4     9182.31    11004.54   1233.29 o 
   1  13   4     5538.79     5489.61    443.67 o 
   2  13   4     3048.61     3964.63    418.38 o 
   3  13   4     3474.74     3291.26    528.09 o 
   4  13   4     9715.77     8560.65    504.27 o 
   5  13   4     2143.76     2240.47    354.36 o 
   6  13   4    12972.30    13548.57    617.58 o 
   7  13   4     1337.61      759.35    304.07 o 
   8  13   4     1082.80     1033.04    367.27 o 
   9  13   4     2356.72     1907.40    424.81 o 
  10  13   4     5448.41     4591.16    553.31 o 
  11  13   4      565.51      127.60    240.50 o 
  12  13   4       10.44     -163.81    223.74 o 
 -13  14   4     2087.81     1577.72    342.18 o 
 -12  14   4     3934.70     4801.18    493.81 o 
 -11  14   4      387.42      352.53    258.54 o 
 -10  14   4     5026.61     5582.64    629.97 o 
  -9  14   4      125.99     -361.97    349.56 o 
  -8  14   4     9960.24    11202.36    676.06 o 
  -7  14   4      196.09      -34.89    305.18 o 
  -6  14   4     1255.35     1548.13    461.15 o 
  -5  14   4     9055.67     8845.70    550.42 o 
  -4  14   4     3798.95     4124.34    476.08 o 
  -3  14   4       84.40        1.37    283.61 o 
  -2  14   4        3.48     -142.84    260.48 o 
  -1  14   4    20159.63    24684.08   2260.19 o 
   0  14   4      610.83     1100.60    337.59 o 
   1  14   4     6116.85     7247.24    856.37 o 
   2  14   4      477.34      186.97    397.93 o 
   3  14   4     7260.61     7016.09    488.90 o 
   4  14   4     9644.34     8627.11    606.68 o 
   5  14   4      326.32     -143.62    248.66 o 
   6  14   4     4056.87     3475.34    597.68 o 
   7  14   4        1.39     -245.74    210.06 o 
   8  14   4     8938.54     8613.47   1136.34 o 
   9  14   4       23.82     -157.01    276.91 o 
  10  14   4      339.65       56.35    281.13 o 
  11  14   4     3184.25     2995.18    391.87 o 
 -11  15   4      383.51     -239.08    325.78 o 
 -10  15   4      918.48      500.62    374.27 o 
  -9  15   4     2593.81     2281.17    685.36 o 
  -8  15   4     1122.40     1183.75    408.29 o 
  -7  15   4      504.62     -478.22    318.82 o 
  -6  15   4      876.60      277.86    462.21 o 
  -5  15   4     1936.76     3027.61    451.33 o 
  -4  15   4     2951.06     4116.35    589.18 o 
  -3  15   4     4607.22     6650.97    981.48 o 
  -2  15   4      195.67       82.55    334.42 o 
  -1  15   4      138.31       36.55    300.00 o 
   0  15   4     2940.03     4422.90    600.34 o 
   1  15   4    10316.30    12425.72   1592.41 o 
   2  15   4     3311.98     4234.40    530.58 o 
   3  15   4     1124.92     1062.55    451.03 o 
   4  15   4      129.03      -33.19    252.50 o 
   5  15   4      171.70       24.60    392.34 o 
   6  15   4     3178.65     3873.16   1219.80 o 
   7  15   4     1776.33     2222.70    458.33 o 
   8  15   4     1839.34     1332.96    395.47 o 
   9  15   4       16.27     -144.02    323.74 o 
  10  15   4     1009.37      610.84    363.01 o 
  -9  16   4      506.82      697.87    433.81 o 
  -8  16   4     2975.83     4305.71   1705.22 o 
  -7  16   4      164.74     -544.67    363.11 o 
  -6  16   4        1.63       79.16    400.58 o 
  -5  16   4     4045.24     4929.52    900.62 o 
  -4  16   4     3676.23     5643.41    609.90 o 
  -3  16   4       34.75     -198.61    324.31 o 
  -2  16   4     1932.13     2006.05    459.30 o 
  -1  16   4     5166.69     7649.96   1236.48 o 
   0  16   4       18.15      -64.69    564.99 o 
   1  16   4      717.33      808.35    634.07 o 
   2  16   4     2717.77     3189.66    510.59 o 
   3  16   4      160.68     -151.25    328.21 o 
   4  16   4     1737.62     2066.90    467.98 o 
   5  16   4     2008.16      961.08    468.56 o 
   6  16   4      736.57      706.54    324.01 o 
   7  16   4       14.79     -451.83    301.22 o 
   8  16   4     4386.26     4784.91    599.21 o 
  -7  17   4      797.01      106.46    457.70 o 
  -6  17   4     2271.65     2210.10    648.17 o 
  -5  17   4     3704.68     4873.88    888.30 o 
  -4  17   4     6789.41     8479.65    648.71 o 
  -3  17   4        2.55     -457.63    305.08 o 
  -2  17   4     5142.70     7071.84   1503.96 o 
  -1  17   4      194.29      752.90    430.21 o 
   0  17   4    12250.71    17495.96   2115.16 o 
   1  17   4        4.09     -357.35    343.56 o 
   2  17   4     1461.04     2697.93    630.09 o 
   3  17   4     6166.74     7552.78    664.62 o 
   4  17   4     1723.50     1881.95    484.81 o 
   5  17   4     1421.11     1277.05    463.87 o 
 -21   1   5        0.71     -242.03    274.86 o 
 -20   1   5     4652.69     4993.18    540.53 o 
 -19   1   5      710.73      452.93    302.89 o 
 -18   1   5     7912.99     7837.16    526.64 o 
 -17   1   5     5403.26     6186.52    667.78 o 
 -16   1   5     1801.88     2269.04    367.37 o 
 -15   1   5     1299.93     1024.48    287.98 o 
 -14   1   5     3379.48     3637.61    557.33 o 
 -13   1   5    58143.30    57793.68   2119.68 o 
 -12   1   5       15.26     -145.43    116.87 o 
 -11   1   5     4965.07     4815.59    351.97 o 
 -10   1   5     1489.95     1332.19    290.96 o 
  -9   1   5    85688.36    85901.18   2161.65 o 
  -8   1   5    16385.94    15012.84    338.99 o 
  -7   1   5     1061.11      723.25     96.02 o 
  -6   1   5    58645.21    60083.34    862.67 o 
  -5   1   5     6386.78     6473.48    169.83 o 
  -4   1   5   173247.61   174962.70   1699.78 o 
  -3   1   5     1255.15     1418.64     73.60 o 
  -2   1   5    89794.75    92081.74    857.03 o 
  -1   1   5    51957.68    54683.77    588.25 o 
   0   1   5   129106.52   131557.30   1682.03 o 
   1   1   5     7267.75     7271.97    150.16 o 
   2   1   5     2225.84     2420.01     90.78 o 
   3   1   5   187598.36   198391.17   2160.57 o 
   4   1   5     2388.95     2934.99    137.12 o 
   5   1   5      456.82      280.74     85.11 o 
   6   1   5       19.25       46.56     80.49 o 
   7   1   5    72482.97    73677.95   1053.26 o 
   8   1   5    25291.16    27668.37    515.60 o 
   9   1   5      422.44      404.02    128.34 o 
  10   1   5     7264.42     6626.61    263.49 o 
  11   1   5     5423.50     5529.33    260.25 o 
  12   1   5    31956.43    33673.83    651.69 o 
  13   1   5     1538.29     1222.59    199.22 o 
  14   1   5     6732.16     6562.56    435.56 o 
  15   1   5     2846.29     3400.90    424.02 o 
  16   1   5     7953.41     8126.34    519.73 o 
  17   1   5      225.04      -74.53    256.70 o 
  18   1   5     2083.20     1853.73    383.42 o 
 -21   2   5     3685.57     5139.47    848.83 o 
 -20   2   5        1.65     -237.22    263.38 o 
 -19   2   5      179.62     -138.32    256.54 o 
 -18   2   5     3305.37     3604.30    473.65 o 
 -17   2   5    15559.31    15973.71    865.93 o 
 -16   2   5     1312.16     1074.59    303.48 o 
 -15   2   5     1999.01     1513.58    435.62 o 
 -14   2   5    20286.24    19645.28    827.42 o 
 -13   2   5       67.21     -173.65    187.34 o 
 -12   2   5    32106.95    31921.32    848.53 o 
 -11   2   5     3347.07     3460.60    213.87 o 
 -10   2   5     2802.43     2768.13    195.14 o 
  -9   2   5    26651.69    25023.44    680.07 o 
  -8   2   5    29159.14    28265.26    530.48 o 
  -7   2   5     8521.37     8158.38    204.63 o 
  -6   2   5      380.10      253.55     71.54 o 
  -5   2   5    78174.04    79016.98    937.64 o 
  -4   2   5    13441.40    13265.37    238.97 o 
  -3   2   5    69918.35    73900.74    844.74 o 
  -2   2   5     6517.13     7202.08    125.76 o 
  -1   2   5    26410.53    26255.03    376.26 o 
   0   2   5     7438.28     7058.33    198.79 o 
   1   2   5     7998.69     7819.03    163.34 o 
   2   2   5    73724.37    71646.39    866.78 o 
   3   2   5       53.03      207.39     56.47 o 
   4   2   5    82625.84    84438.28   1020.82 o 
   5   2   5     7889.65     7664.44    213.13 o 
   6   2   5    24893.03    27074.48    461.15 o 
   7   2   5    15479.66    16562.67    362.65 o 
   8   2   5    35636.33    35631.79    694.79 o 
   9   2   5      474.15      397.93    127.79 o 
  10   2   5     1416.11     1657.79    176.09 o 
  11   2   5    23435.52    22694.42    503.48 o 
  12   2   5     2480.77     2670.98    235.63 o 
  13   2   5      674.38      384.57    185.07 o 
  14   2   5       37.20     -210.88    151.28 o 
  15   2   5     6218.20     6996.65    483.82 o 
  16   2   5     2242.86     2477.74    413.51 o 
  17   2   5     2087.92     2001.24    401.98 o 
  18   2   5     4140.22     3836.02    495.31 o 
 -20   3   5        4.84     -378.11    252.07 o 
 -19   3   5     2260.17     2305.47    420.27 o 
 -18   3   5     1379.64      945.45    360.45 o 
 -17   3   5      534.00      513.40    305.27 o 
 -16   3   5     1027.79      505.49    288.74 o 
 -15   3   5      805.56      609.67    269.56 o 
 -14   3   5     7549.18     6336.96    431.69 o 
 -13   3   5     5930.29     5712.39    304.17 o 
 -12   3   5    15608.58    14409.43    431.83 o 
 -11   3   5     4030.35     4202.75    238.22 o 
 -10   3   5    12660.89    13182.12    316.90 o 
  -9   3   5     9304.13    10033.40    350.79 o 
  -8   3   5    12709.76    11070.22    257.91 o 
  -7   3   5     6825.97     5632.90    172.69 o 
  -6   3   5     1076.62     1045.26     81.73 o 
  -5   3   5      601.71      607.69     62.95 o 
  -4   3   5     8091.15     7976.07    164.59 o 
  -3   3   5    18584.24    18713.39    296.77 o 
  -2   3   5    11235.65    10852.91    210.89 o 
  -1   3   5     2176.18     1942.63    121.86 o 
   0   3   5     6454.99     7059.62    204.13 o 
   1   3   5    17725.40    18626.11    297.82 o 
   2   3   5    21278.02    23342.22    354.32 o 
   3   3   5      143.92       -2.62    107.14 o 
   4   3   5    21316.07    19984.46    350.30 o 
   5   3   5     1905.02     1600.88    123.85 o 
   6   3   5     6485.61     4682.50    185.10 o 
   7   3   5    13337.09    13495.08    320.66 o 
   8   3   5    18025.14    17074.22    383.40 o 
   9   3   5    12281.97    12420.29    338.16 o 
  10   3   5     1681.72     2131.28    195.57 o 
  11   3   5      102.88      -99.39    129.53 o 
  12   3   5      441.74      322.22    153.81 o 
  13   3   5    10515.74     9474.45    411.32 o 
  14   3   5      832.17      659.94    210.69 o 
  15   3   5      774.38      660.41    297.94 o 
  16   3   5       23.76      200.05    443.88 o 
  17   3   5     1482.21     1456.02    549.60 o 
  18   3   5     2321.32     2410.17    585.20 o 
 -20   4   5      380.69      329.65    309.73 o 
 -19   4   5       42.27      -15.20    259.26 o 
 -18   4   5      524.01      134.56    290.60 o 
 -17   4   5     7237.42     7079.12    511.93 o 
 -16   4   5     4738.90     3797.17    460.89 o 
 -15   4   5     1067.47      873.74    294.42 o 
 -14   4   5    10224.16    10713.89    538.82 o 
 -13   4   5      314.70      360.14    210.02 o 
 -12   4   5    21663.57    20343.54    535.62 o 
 -11   4   5     6796.06     6485.75    232.98 o 
 -10   4   5     8224.24     7864.97    240.09 o 
  -9   4   5    20374.70    20940.24    450.54 o 
  -8   4   5     9095.03     8801.54    172.26 o 
  -7   4   5     3998.36     3825.49    113.95 o 
  -6   4   5     3521.35     3141.92    107.55 o 
  -5   4   5    55058.71    56966.26    769.89 o 
  -4   4   5     3740.08     3224.61    112.84 o 
  -3   4   5     3131.99     3518.51    156.71 o 
  -2   4   5       90.27      -14.87     70.25 o 
  -1   4   5    13400.48    11931.32    368.95 o 
   0   4   5    11232.94    10341.13    283.40 o 
   1   4   5     5249.52     5017.61    152.10 o 
   2   4   5    66291.63    73509.29    899.71 o 
   3   4   5    33487.47    33004.10    476.63 o 
   4   4   5    10226.63    10563.52    208.26 o 
   5   4   5     6322.15     6123.71    201.47 o 
   6   4   5    19919.89    19061.53    562.06 o 
   7   4   5    23443.46    22541.47    436.00 o 
   8   4   5    28476.67    27449.69    508.47 o 
   9   4   5     6721.41     6448.45    250.95 o 
  10   4   5     6134.13     6055.90    261.65 o 
  11   4   5    37140.19    36122.55    673.34 o 
  12   4   5      706.88      553.27    201.60 o 
  13   4   5       38.96     -132.52    169.06 o 
  14   4   5      183.66      -70.31    173.28 o 
  15   4   5    15666.47    17061.17   1075.94 o 
  16   4   5     2675.27     3031.68    626.90 o 
  17   4   5      259.24      403.20    429.54 o 
  18   4   5      265.59      136.76    304.26 o 
 -20   5   5     1555.33     1156.11    374.60 o 
 -19   5   5     4024.49     5002.94    721.33 o 
 -18   5   5      149.83       21.01    284.16 o 
 -17   5   5     1668.50     1547.26    372.64 o 
 -16   5   5     7521.57     6387.64    481.71 o 
 -15   5   5     8146.80     7545.57    496.35 o 
 -14   5   5     2154.80     2357.02    270.83 o 
 -13   5   5     9878.16     9227.54    386.05 o 
 -12   5   5     4324.34     4488.98    278.04 o 
 -11   5   5     4743.82     4728.25    265.86 o 
 -10   5   5    15088.05    14351.13    319.10 o 
  -9   5   5    14635.96    14470.74    267.66 o 
  -8   5   5      252.52      337.22     71.47 o 
  -7   5   5    31866.33    31571.24    474.70 o 
  -6   5   5    36722.22    39073.48    554.49 o 
  -5   5   5     1189.73     1432.23    172.08 o 
  -4   5   5    80649.33    84509.95   1031.44 o 
  -3   5   5    51951.57    53744.64    825.07 o 
  -2   5   5     2721.85     2557.88    190.20 o 
  -1   5   5    13420.61    13091.80    390.94 o 
   0   5   5     6510.86     6481.46    278.27 o 
   1   5   5    36739.02    41101.57    692.06 o 
   2   5   5    10313.25    10976.73    240.44 o 
   3   5   5    21904.14    22347.61    373.56 o 
   4   5   5    54106.26    54520.85    726.34 o 
   5   5   5     1251.70     1796.13    146.86 o 
   6   5   5     9021.24     9289.28    268.48 o 
   7   5   5    10124.20     9102.06    280.64 o 
   8   5   5     5011.11     4950.05    223.09 o 
   9   5   5    21032.70    21843.53    467.81 o 
  10   5   5    12606.52    12994.52    438.14 o 
  11   5   5       26.68     -186.80    124.53 o 
  12   5   5     6639.16     6116.46    346.05 o 
  13   5   5     5836.45     5603.59    362.76 o 
  14   5   5      450.35      116.70    192.82 o 
  15   5   5      583.58      484.13    244.88 o 
  16   5   5     2224.54     1726.06    375.49 o 
  17   5   5     4081.09     3942.32    512.75 o 
  18   5   5     1096.74      904.98    667.03 o 
 -19   6   5      960.88      601.51    386.24 o 
 -18   6   5     1992.16     1458.30    393.28 o 
 -17   6   5      394.33     -289.55    292.45 o 
 -16   6   5     6642.37     6115.40    576.60 o 
 -15   6   5    10676.84    10520.15    626.34 o 
 -14   6   5      207.44      -49.09    207.41 o 
 -13   6   5      177.73       35.35    160.54 o 
 -12   6   5      940.23     1218.65    217.96 o 
 -11   6   5    37777.04    36511.20    958.41 o 
 -10   6   5     5984.41     5764.62    345.64 o 
  -9   6   5       27.71      -72.34    117.86 o 
  -8   6   5     8344.89     8989.88    672.58 o 
  -7   6   5    32868.01    34252.09    672.09 o 
  -6   6   5    43248.16    42973.55    633.58 o 
  -5   6   5     1520.88     1736.10    212.36 o 
  -4   6   5    52103.79    52613.57    840.80 o 
  -3   6   5     1168.30      960.77    130.76 o 
  -2   6   5    40052.45    40659.34    847.60 o 
  -1   6   5     6435.01     5759.08    275.66 o 
   0   6   5    35921.21    38201.70    909.76 o 
   1   6   5    70838.10    76405.77   1283.42 o 
   2   6   5     1313.92     1674.61    164.03 o 
   3   6   5     4849.36     5021.77    238.37 o 
   4   6   5       66.89       38.36     67.63 o 
   5   6   5    55344.52    54537.34    679.82 o 
   6   6   5     8688.74     8550.17    272.21 o 
   7   6   5     1881.62     2746.97    398.84 o 
   8   6   5      391.35       53.18    106.96 o 
   9   6   5    16735.38    16981.95    551.55 o 
  10   6   5    21577.57    22253.52    500.16 o 
  11   6   5     1272.96     1251.74    234.99 o 
  12   6   5     6363.53     6650.06    391.20 o 
  13   6   5       55.22     -182.43    175.31 o 
  14   6   5     9123.13     8407.66    437.18 o 
  15   6   5     1153.95      448.33    252.81 o 
  16   6   5     2551.11     2107.70    406.82 o 
  17   6   5     1902.98     1763.11    660.37 o 
 -19   7   5      151.44       77.04    334.30 o 
 -18   7   5      863.05      272.67    313.81 o 
 -17   7   5      128.15     -258.09    256.47 o 
 -16   7   5      482.39      317.74    414.13 o 
 -15   7   5      158.90      166.30    349.59 o 
 -14   7   5      115.67       82.84    244.93 o 
 -13   7   5    11059.04    10504.19    595.53 o 
 -12   7   5       71.13      -93.93    187.81 o 
 -11   7   5        0.29      -26.13    183.78 o 
 -10   7   5      473.29      229.63    157.58 o 
  -9   7   5    11472.54    10087.84    368.15 o 
  -8   7   5      149.92      -41.78     88.24 o 
  -7   7   5     2056.02     1772.42    197.54 o 
  -6   7   5      979.81      928.95    131.78 o 
  -5   7   5      778.30      735.18    124.89 o 
  -4   7   5     7614.92     8141.29    287.21 o 
  -3   7   5     1359.17      868.94    178.20 o 
  -2   7   5    11867.25    13877.63    448.13 o 
  -1   7   5     6606.42     6072.66    306.01 o 
   0   7   5     3309.91     3580.08    480.54 o 
   1   7   5      433.25      156.91    141.44 o 
   2   7   5      574.38      393.16    110.82 o 
   3   7   5    30217.81    33441.30    638.83 o 
   4   7   5      654.44      972.66    106.10 o 
   5   7   5      366.70      498.93     93.81 o 
   6   7   5     3829.86     3903.03    213.99 o 
   7   7   5    11072.70    10661.03    361.31 o 
   8   7   5     6133.67     5977.62    456.62 o 
   9   7   5      298.01      267.51    136.22 o 
  10   7   5      184.40      337.96    155.59 o 
  11   7   5      325.05      -43.56    172.15 o 
  12   7   5     2331.61     2166.04    282.53 o 
  13   7   5      242.72      303.02    210.59 o 
  14   7   5     1159.55      620.56    355.75 o 
  15   7   5       63.56     -265.63    177.08 o 
  16   7   5     1231.39      673.50    278.76 o 
  17   7   5      169.26      326.28    336.74 o 
 -19   8   5      696.95       38.25    490.37 o 
 -18   8   5     3813.22     3419.06    523.31 o 
 -17   8   5       27.63     -277.53    260.46 o 
 -16   8   5     3607.28     3793.35    554.91 o 
 -15   8   5    15843.66    17259.32    598.23 o 
 -14   8   5     1311.96      732.36    236.60 o 
 -13   8   5       51.28     -223.61    149.07 o 
 -12   8   5      949.96      697.03    216.77 o 
 -11   8   5    29066.72    27770.19   1056.52 o 
 -10   8   5     1663.50     1260.72    247.06 o 
  -9   8   5      771.53      310.30    164.08 o 
  -8   8   5     9497.07     9150.51    483.23 o 
  -7   8   5    25319.63    26749.82   1246.88 o 
  -6   8   5    32537.21    33514.47    687.43 o 
  -5   8   5     9065.72     9114.68    332.09 o 
  -4   8   5    37983.04    38011.64    722.34 o 
  -3   8   5     5592.91     5441.31    310.19 o 
  -2   8   5    36057.36    34745.23    981.21 o 
  -1   8   5     1217.41      967.46    181.62 o 
   0   8   5     9346.83     8434.45    378.73 o 
   1   8   5    34125.77    35139.14   1518.57 o 
   2   8   5    14432.95    15783.58    398.39 o 
   3   8   5      100.24       78.27    108.73 o 
   4   8   5     1036.99      800.95    192.45 o 
   5   8   5    73503.80    72650.08   1348.05 o 
   6   8   5     1256.85     1166.42    170.73 o 
   7   8   5     4092.32     3830.78    232.50 o 
   8   8   5     4380.88     4262.51    266.31 o 
   9   8   5    15916.89    16451.21    689.42 o 
  10   8   5    15866.74    15641.35    774.23 o 
  11   8   5      153.21      -30.00    185.18 o 
  12   8   5     5152.10     4711.33    387.87 o 
  13   8   5        1.96     -158.43    189.65 o 
  14   8   5     8594.12     9364.00    474.90 o 
  15   8   5        1.17     -301.27    200.85 o 
  16   8   5     1302.26      820.29    282.83 o 
 -18   9   5      795.55      682.56    393.57 o 
 -17   9   5      295.77     -421.47    280.98 o 
 -16   9   5     4183.38     4589.22    528.59 o 
 -15   9   5     7121.87     8049.18    441.78 o 
 -14   9   5     7610.82     7824.25    423.68 o 
 -13   9   5        6.04     -248.47    165.65 o 
 -12   9   5    10119.44     8912.68    417.54 o 
 -11   9   5     2319.76     2095.16    276.01 o 
 -10   9   5    15309.59    15020.16    772.26 o 
  -9   9   5      137.17     -194.30    129.53 o 
  -8   9   5     6218.01     5899.25    251.55 o 
  -7   9   5    24880.41    25891.42    681.52 o 
  -6   9   5     2076.98     1840.80    182.47 o 
  -5   9   5     1554.70     1051.49    179.50 o 
  -4   9   5     1181.98      705.02    300.15 o 
  -3   9   5    41132.48    40703.04    949.28 o 
  -2   9   5     1729.66     1357.55    225.35 o 
  -1   9   5     1356.85      718.58    313.19 o 
   0   9   5     6456.24     7184.34    370.29 o 
   1   9   5    37410.63    38419.86    936.17 o 
   2   9   5    34623.38    35160.37    684.49 o 
   3   9   5      168.48     -131.85    149.15 o 
   4   9   5    20116.90    19878.48    516.23 o 
   5   9   5      969.82     1004.03    185.00 o 
   6   9   5    11161.76    10952.86    344.13 o 
   7   9   5      996.79      698.48    163.23 o 
   8   9   5     7568.73     7207.87    317.42 o 
   9   9   5    17447.16    17652.53    692.56 o 
  10   9   5     6496.28     6215.02    378.55 o 
  11   9   5     1789.60      868.70    241.26 o 
  12   9   5       29.83     -269.87    179.92 o 
  13   9   5    16939.08    17307.50   1053.32 o 
  14   9   5      175.64       30.37    228.19 o 
  15   9   5      729.38      105.82    252.75 o 
  16   9   5      454.61      299.92    263.96 o 
 -17  10   5        8.10     -251.28    498.58 o 
 -16  10   5      689.69      716.15    269.92 o 
 -15  10   5      573.19      438.06    236.08 o 
 -14  10   5      156.51     -135.64    205.27 o 
 -13  10   5      393.65     -278.78    194.64 o 
 -12  10   5      349.71      128.73    211.29 o 
 -11  10   5     2492.85     3046.68    515.75 o 
 -10  10   5      743.06      487.33    206.94 o 
  -9  10   5      135.52     -185.22    166.57 o 
  -8  10   5      632.09      357.18    186.87 o 
  -7  10   5     1217.76     1585.00    236.56 o 
  -6  10   5      889.54      448.81    175.22 o 
  -5  10   5     1143.43      663.84    217.86 o 
  -4  10   5       33.31     -113.45    156.42 o 
  -3  10   5     4212.44     4292.02    337.79 o 
  -2  10   5      685.06      663.24    210.33 o 
  -1  10   5     1942.12     1696.44    267.24 o 
   0  10   5     6260.10     5811.77    361.78 o 
   1  10   5     1100.42      759.24    221.09 o 
   2  10   5      523.10      651.93    203.31 o 
   3  10   5       30.25     -223.98    149.32 o 
   4  10   5     1473.38     1566.72    452.65 o 
   5  10   5     1285.12     1738.54    272.29 o 
   6  10   5       77.19      -72.51    138.44 o 
   7  10   5      183.39       11.49    144.76 o 
   8  10   5        1.20     -177.93    131.72 o 
   9  10   5      194.37      561.74    182.63 o 
  10  10   5     3569.33     3573.94    604.60 o 
  11  10   5      397.83      151.04    210.60 o 
  12  10   5       38.36     -278.72    204.06 o 
  13  10   5      545.16      603.18    260.93 o 
  14  10   5        9.09       11.02    229.86 o 
  15  10   5      125.84     -187.15    226.23 o 
 -16  11   5     2141.68     2192.72    362.30 o 
 -15  11   5     1605.76     1346.26    363.52 o 
 -14  11   5     9698.23    10224.39    502.99 o 
 -13  11   5       45.21     -262.85    175.23 o 
 -12  11   5    10655.10     9850.19    605.50 o 
 -11  11   5      654.98      339.39    231.22 o 
 -10  11   5    17790.25    17919.68    903.02 o 
  -9  11   5     5800.88     5436.80    456.81 o 
  -8  11   5     9574.01     9586.73    543.73 o 
  -7  11   5    21961.55    23576.26    544.55 o 
  -6  11   5      260.11      -40.69    187.75 o 
  -5  11   5       56.66     -157.84    174.20 o 
  -4  11   5      424.19      411.44    219.75 o 
  -3  11   5    20304.16    24621.35   2283.57 o 
  -2  11   5     4067.07     3824.74    464.34 o 
  -1  11   5        1.73     -108.02    171.28 o 
   0  11   5     1297.90     1684.25    593.16 o 
   1  11   5    15094.36    16484.11    617.22 o 
   2  11   5    20644.46    21272.75    706.72 o 
   3  11   5       22.15      -50.91    180.31 o 
   4  11   5    20267.23    19032.91    676.94 o 
   5  11   5      519.28      447.95    238.63 o 
   6  11   5    19550.79    19071.64    564.76 o 
   7  11   5      381.97      165.37    171.08 o 
   8  11   5     5564.58     5502.98    316.71 o 
   9  11   5    18602.14    18582.03    622.99 o 
  10  11   5     2621.48     2913.68    349.72 o 
  11  11   5     1518.04     1208.21    297.59 o 
  12  11   5     1010.14      510.00    253.34 o 
  13  11   5    10993.06    11453.74    589.28 o 
  14  11   5      453.36      589.83    265.37 o 
 -15  12   5     4319.07     5971.17    485.43 o 
 -14  12   5     1684.62     1768.16    467.56 o 
 -13  12   5      135.93      215.51    223.57 o 
 -12  12   5     1905.22     1479.84    308.44 o 
 -11  12   5     6609.49     7621.41    572.27 o 
 -10  12   5     2662.33     2881.45    469.93 o 
  -9  12   5     1047.55      877.39    372.47 o 
  -8  12   5     7497.24     7466.00    417.16 o 
  -7  12   5    16394.42    17376.38   1690.16 o 
  -6  12   5    14878.29    15680.25    901.53 o 
  -5  12   5    12394.34    12777.10    584.78 o 
  -4  12   5     6571.26     7434.29    469.55 o 
  -3  12   5     2520.04     2857.25    535.26 o 
  -2  12   5     8896.20     8920.17    698.59 o 
  -1  12   5     9052.94     8973.80    897.28 o 
   0  12   5       79.85     -118.21    200.74 o 
   1  12   5     6578.68     6567.77    426.90 o 
   2  12   5     3575.20     4461.45    431.11 o 
   3  12   5      624.18      783.08    267.01 o 
   4  12   5     9842.08    10259.97    537.14 o 
   5  12   5    30884.96    31487.86    948.01 o 
   6  12   5     1787.27     1320.81    312.85 o 
   7  12   5     1721.47     1502.76    222.78 o 
   8  12   5     4789.98     4972.19    328.77 o 
   9  12   5     2593.01     2928.18    350.98 o 
  10  12   5     3871.94     4557.91    411.43 o 
  11  12   5      741.21      327.70    235.80 o 
  12  12   5     1510.04      893.65    292.48 o 
  13  12   5      252.29      382.20    256.54 o 
 -14  13   5     1385.25     1284.20    327.20 o 
 -13  13   5     3683.16     3291.52    394.50 o 
 -12  13   5      109.96     -200.48    228.21 o 
 -11  13   5      182.97      174.94    245.37 o 
 -10  13   5       77.34      -66.13    220.75 o 
  -9  13   5     5988.26     6077.25    442.79 o 
  -8  13   5     2728.63     2796.48    495.41 o 
  -7  13   5     1058.42      911.97    336.87 o 
  -6  13   5     2080.02     1762.96    624.51 o 
  -5  13   5       40.44     -333.28    222.18 o 
  -4  13   5     2880.69     3104.84    420.75 o 
  -3  13   5     1288.45     2083.62    489.04 o 
  -2  13   5     4510.45     5921.41    547.72 o 
  -1  13   5     6389.72     5483.54    601.37 o 
   0  13   5      842.66      308.40    251.45 o 
   1  13   5     3048.40     3038.36    386.76 o 
   2  13   5     6912.92     6659.66    451.43 o 
   3  13   5    15885.04    16433.40    791.03 o 
   4  13   5      386.00      115.53    243.57 o 
   5  13   5       55.30       -0.77    230.97 o 
   6  13   5      211.00      291.75    263.90 o 
   7  13   5     2472.30     2194.58    307.68 o 
   8  13   5     4109.99     3562.08    470.35 o 
   9  13   5      961.76      772.62    278.65 o 
  10  13   5      305.38      113.78    229.80 o 
  11  13   5      297.64        2.58    225.12 o 
  12  13   5     3413.97     3445.22    430.91 o 
 -13  14   5       42.67     -362.35    241.56 o 
 -12  14   5       18.54       23.66    248.50 o 
 -11  14   5     7863.37     7573.15    612.13 o 
 -10  14   5     1107.65      942.70    295.81 o 
  -9  14   5      107.44     -226.82    283.70 o 
  -8  14   5     1430.38     1718.20    393.32 o 
  -7  14   5     3080.38     3678.34   1052.19 o 
  -6  14   5     8004.40     8350.68    785.71 o 
  -5  14   5      399.49      636.40    309.95 o 
  -4  14   5     5097.37     6333.13    638.56 o 
  -3  14   5      278.49     -336.48    367.63 o 
  -2  14   5    11813.63    14395.95   2838.72 o 
  -1  14   5       76.16     -131.16    290.42 o 
   0  14   5     3872.15     5867.63    740.03 o 
   1  14   5    13015.03    13500.60    630.94 o 
   2  14   5      523.77      737.21    282.54 o 
   3  14   5      498.20      482.19    290.72 o 
   4  14   5      187.13       36.44    279.71 o 
   5  14   5     8750.15     7684.37    514.79 o 
   6  14   5      522.91      239.83    306.56 o 
   7  14   5      331.45      269.64    235.49 o 
   8  14   5      460.62        1.34    298.17 o 
   9  14   5     2296.73     1307.09    390.90 o 
  10  14   5     3515.02     2945.43    384.26 o 
  11  14   5      110.71      145.36    255.82 o 
 -11  15   5       45.69     -440.92    293.94 o 
 -10  15   5     2572.89     2838.35    487.13 o 
  -9  15   5     4053.33     4300.21    809.14 o 
  -8  15   5      868.51      866.28    409.04 o 
  -7  15   5     1878.75     1919.67    628.23 o 
  -6  15   5     3938.01     3882.04    745.92 o 
  -5  15   5      886.06     1218.69    365.35 o 
  -4  15   5     9957.85    11715.69   1653.51 o 
  -3  15   5     1621.86     2179.08    687.22 o 
  -2  15   5     6965.30     8724.30   1561.07 o 
  -1  15   5     7384.68     8797.93    620.60 o 
   0  15   5     5858.91     8089.43    827.15 o 
   1  15   5     1742.55     2290.60    762.13 o 
   2  15   5      631.29      587.08    405.34 o 
   3  15   5     5220.64     5114.69    772.06 o 
   4  15   5     1317.52      991.15    621.87 o 
   5  15   5     1083.61      714.06    317.62 o 
   6  15   5     1935.82     1747.77    371.18 o 
   7  15   5     9874.28     9488.43   1456.15 o 
   8  15   5     1385.04     1257.68    417.34 o 
   9  15   5     1619.99      985.82    388.48 o 
  -9  16   5     2627.81     3075.91    583.60 o 
  -8  16   5     1220.64     1198.27    764.23 o 
  -7  16   5      490.81      142.65    376.06 o 
  -6  16   5     1884.35     1861.07    601.96 o 
  -5  16   5     8866.25     9908.29    904.71 o 
  -4  16   5      168.40      676.83    372.79 o 
  -3  16   5      136.19     -363.83    298.56 o 
  -2  16   5      545.53      791.75    380.27 o 
  -1  16   5     8838.25    11387.77   2463.66 o 
   0  16   5     7322.93     8649.12   1199.29 o 
   1  16   5      309.39     -344.92    369.22 o 
   2  16   5     1287.98     1539.01    424.57 o 
   3  16   5      677.15     1032.31    393.67 o 
   4  16   5     5762.56     6229.41    688.50 o 
   5  16   5      511.30      154.05    291.88 o 
   6  16   5     2289.67     2435.30    433.32 o 
   7  16   5      838.58      829.95    401.23 o 
  -6  17   5      200.98     -394.19    427.12 o 
  -5  17   5      271.17      313.45    506.84 o 
  -4  17   5      218.53      660.10    379.19 o 
  -3  17   5      198.63      -89.53    364.04 o 
  -2  17   5       32.60     -273.85    364.21 o 
  -1  17   5       21.10      117.67    392.07 o 
   0  17   5      211.48      810.83    403.82 o 
   1  17   5      399.74      258.49    386.90 o 
   2  17   5       34.81     -377.68    325.66 o 
   3  17   5      109.89      807.42    393.37 o 
   4  17   5      270.81       63.47    374.14 o 
 -21   0   6     8411.68    11140.26    939.25 o 
 -20   0   6     5310.88     5143.27    782.58 o 
 -19   0   6      304.94     -424.47    364.44 o 
 -18   0   6     8998.22     8840.49    789.96 o 
 -17   0   6     3034.02     2260.56    548.83 o 
 -16   0   6     1467.70     1601.76    472.28 o 
 -15   0   6     1058.41      903.70    378.78 o 
 -14   0   6    50202.98    50570.50   1757.90 o 
 -13   0   6     4480.37     4848.38    526.47 o 
 -12   0   6    40016.99    38453.81   1391.87 o 
 -11   0   6     1277.12     1150.01    136.16 o 
 -10   0   6    48196.02    49325.68    931.80 o 
  -9   0   6    58360.18    58035.91   1036.59 o 
  -8   0   6     1174.07     1474.75    173.45 o 
  -7   0   6     8399.71     7137.97    265.89 o 
  -6   0   6    74701.52    81179.95   1553.10 o 
  -5   0   6   280392.19   297033.31   3817.69 o 
  -4   0   6    47375.49    50979.95    927.94 o 
  -3   0   6    48992.92    54294.02    928.61 o 
  -2   0   6    42497.86    45576.20    754.29 o 
  -1   0   6    18207.48    20036.45    504.73 o 
   0   0   6    45195.45    49278.52    951.99 o 
   1   0   6    18745.40    20250.70    461.90 o 
   2   0   6    51736.38    52617.85   1084.54 o 
   3   0   6    11597.96    12633.57    368.79 o 
   4   0   6    74103.30    76857.80   1364.14 o 
   5   0   6     4076.80     4342.85    252.61 o 
   6   0   6    63728.11    62921.13   1225.65 o 
   7   0   6    84899.63    86971.99   2538.83 o 
   8   0   6    12851.00    12713.47    475.95 o 
   9   0   6       49.30      -33.75    146.01 o 
  10   0   6       25.12      -52.12    149.43 o 
  11   0   6    41366.50    45560.94   1096.70 o 
  12   0   6     2825.93     2436.97    576.43 o 
  13   0   6        5.10     -255.97    171.25 o 
  14   0   6     6077.92     6644.31    622.09 o 
  15   0   6     4092.65     4205.57    633.30 o 
  16   0   6     7218.52     7964.99    744.81 o 
  17   0   6        0.99     -426.33    284.22 o 
  18   0   6     3260.22     3350.21    638.08 o 
 -21   1   6       63.01      190.94    313.85 o 
 -20   1   6      191.75      -31.84    296.13 o 
 -19   1   6       60.48     -349.33    232.89 o 
 -18   1   6      253.25     -355.05    273.59 o 
 -17   1   6     4005.15     4090.16    443.50 o 
 -16   1   6      439.03      698.62    281.78 o 
 -15   1   6      873.43      694.48    265.38 o 
 -14   1   6      949.57      657.87    416.52 o 
 -13   1   6     5824.03     6177.97    407.49 o 
 -12   1   6       34.64      -25.72    103.56 o 
 -11   1   6      417.80      208.31    100.79 o 
 -10   1   6     8691.99     7618.27    259.03 o 
  -9   1   6     3120.15     2529.43    167.19 o 
  -8   1   6     6873.88     6394.76    234.87 o 
  -7   1   6     6540.52     5952.81    169.82 o 
  -6   1   6    26923.86    26554.74    340.48 o 
  -5   1   6      289.89      231.95     54.49 o 
  -4   1   6     3495.13     3230.31     94.01 o 
  -3   1   6     8008.07     8714.21    143.58 o 
  -2   1   6     4878.17     4689.69    100.23 o 
  -1   1   6   116854.13   119292.55   1358.64 o 
   0   1   6     2039.11     2463.81    183.42 o 
   1   1   6    11090.84     9863.01    186.57 o 
   2   1   6     5749.57     5815.02    156.85 o 
   3   1   6    13270.32    14669.49    413.15 o 
   4   1   6     2141.39     1938.68    127.31 o 
   5   1   6     3753.53     3678.95    168.48 o 
   6   1   6    15087.37    15255.54    338.38 o 
   7   1   6    10253.34    10476.72    295.60 o 
   8   1   6     5887.33     5699.05    240.11 o 
   9   1   6     2448.73     2631.64    345.15 o 
  10   1   6     3596.80     3466.28    239.69 o 
  11   1   6      646.78      480.24    153.52 o 
  12   1   6     7061.12     7848.31    314.98 o 
  13   1   6       63.53     -177.39    118.26 o 
  14   1   6      418.67      262.16    185.94 o 
  15   1   6     2242.77     2432.74    481.07 o 
  16   1   6      303.94      -59.83    253.20 o 
  17   1   6        9.35     -321.65    214.43 o 
  18   1   6       96.59     -263.29    233.91 o 
 -21   2   6     2340.71     3203.99    812.06 o 
 -20   2   6     1261.14      907.46    358.59 o 
 -19   2   6     1030.17      580.29    306.09 o 
 -18   2   6     1304.67     1166.37    355.74 o 
 -17   2   6       13.76     -274.31    232.44 o 
 -16   2   6     4661.07     4421.57    775.67 o 
 -15   2   6     4836.89     5491.99    529.52 o 
 -14   2   6    14663.36    14417.04    617.84 o 
 -13   2   6     1052.97      749.85    265.51 o 
 -12   2   6     2523.18     2077.45    200.60 o 
 -11   2   6     3962.16     3268.73    322.75 o 
 -10   2   6    20970.96    19712.28    472.48 o 
  -9   2   6    38325.35    38274.33    583.09 o 
  -8   2   6       35.55       11.31     70.52 o 
  -7   2   6      273.77      220.28     73.90 o 
  -6   2   6      683.90      667.32     83.84 o 
  -5   2   6    55580.85    56133.18    811.11 o 
  -4   2   6    17066.39    17021.11    247.13 o 
  -3   2   6     1561.27     1788.88     79.35 o 
  -2   2   6     6465.53     6069.30    120.73 o 
  -1   2   6     1209.48     1115.83    113.18 o 
   0   2   6     8250.49     7823.23    214.93 o 
   1   2   6     5712.51     5199.29    135.07 o 
   2   2   6    21262.35    21072.98    292.34 o 
   3   2   6     1489.91     1781.43     98.84 o 
   4   2   6    22856.52    22761.52    382.23 o 
   5   2   6      835.57     1227.78    115.83 o 
   6   2   6    43981.59    49500.68    714.92 o 
   7   2   6    44391.39    44795.82    688.96 o 
   8   2   6     2879.01     2888.10    200.84 o 
   9   2   6     5407.65     4576.85    219.53 o 
  10   2   6     1151.39      955.66    155.61 o 
  11   2   6    15784.03    14868.51    411.09 o 
  12   2   6     4383.53     4653.38    327.07 o 
  13   2   6      932.11      585.86    208.56 o 
  14   2   6       18.39      -99.29    159.64 o 
  15   2   6     6910.81     6901.60    475.57 o 
  16   2   6     2417.99     2845.52    563.18 o 
  17   2   6     2411.49     2130.78    386.04 o 
  18   2   6     1105.00      473.25    321.40 o 
 -20   3   6     2137.20     2279.50    442.26 o 
 -19   3   6      166.04     -316.38    255.26 o 
 -18   3   6     1565.43     1605.73    357.99 o 
 -17   3   6     9733.84     9764.26    559.56 o 
 -16   3   6      108.74      -92.17    238.17 o 
 -15   3   6     1269.21     1167.67    312.90 o 
 -14   3   6       40.69      111.27    211.84 o 
 -13   3   6    44888.13    46427.09   1153.18 o 
 -12   3   6     4708.22     4829.68    217.27 o 
 -11   3   6     4251.94     3553.01    200.64 o 
 -10   3   6    33781.84    31464.07    528.10 o 
  -9   3   6    25011.57    23152.70    418.93 o 
  -8   3   6    23863.91    22236.80    461.61 o 
  -7   3   6     8325.10     8101.92    210.01 o 
  -6   3   6    81131.13    79376.55   1382.01 o 
  -5   3   6     7029.60     6595.15    146.37 o 
  -4   3   6    87090.02    89155.58    928.69 o 
  -3   3   6     1356.70     1604.06     87.75 o 
  -2   3   6     6762.65     6157.55    147.65 o 
  -1   3   6    30828.55    28932.22    498.62 o 
   0   3   6     4885.00     4163.89    167.50 o 
   1   3   6     3688.88     3798.82    126.92 o 
   2   3   6    12267.22    12083.83    236.87 o 
   3   3   6   172607.66   179548.50   2312.54 o 
   4   3   6      426.92      282.24     80.83 o 
   5   3   6     5515.56     6284.73    201.59 o 
   6   3   6    19238.29    20649.59    446.35 o 
   7   3   6    16466.66    16667.92    368.13 o 
   8   3   6    46024.47    46674.90    731.68 o 
   9   3   6     5478.88     5285.64    230.54 o 
  10   3   6     7687.68     6812.66    274.41 o 
  11   3   6      511.62       81.62    140.27 o 
  12   3   6    13283.42    12430.22    592.19 o 
  13   3   6        1.24     -216.47    144.31 o 
  14   3   6     7438.57     6704.60    375.38 o 
  15   3   6    11964.64    12365.43    626.14 o 
  16   3   6     3406.67     2815.77    581.24 o 
  17   3   6       10.15     -181.43    244.69 o 
  18   3   6       44.38     -330.14    294.05 o 
 -20   4   6     1063.56     1171.59    386.68 o 
 -19   4   6     2459.07     2473.81    425.86 o 
 -18   4   6     2418.73     2465.62    416.91 o 
 -17   4   6      344.23     -231.89    258.84 o 
 -16   4   6      362.44       59.21    227.41 o 
 -15   4   6    14010.21    14368.21    637.90 o 
 -14   4   6      169.89      551.16    243.60 o 
 -13   4   6      945.09      845.38    178.09 o 
 -12   4   6    10142.87     9615.52    752.53 o 
 -11   4   6    14429.21    13168.38    327.19 o 
 -10   4   6      878.47     1068.61    205.64 o 
  -9   4   6     8068.41     8042.20    234.06 o 
  -8   4   6    12104.19    11151.65    262.88 o 
  -7   4   6     5935.31     6394.17    171.44 o 
  -6   4   6    43319.29    43431.02    521.59 o 
  -5   4   6       32.18       55.83     55.83 o 
  -4   4   6    23968.16    22782.50    322.36 o 
  -3   4   6    19139.52    19433.11    325.92 o 
  -2   4   6     6330.39     5642.38    195.40 o 
  -1   4   6     1381.91     1524.81    132.58 o 
   0   4   6       44.53       17.08     72.21 o 
   1   4   6    84860.72    85020.85   1204.14 o 
   2   4   6     6097.67     7365.63    188.71 o 
   3   4   6      256.07      536.60     99.31 o 
   4   4   6     3579.64     3453.26    129.30 o 
   5   4   6    27761.14    29708.16    524.71 o 
   6   4   6     1393.82     1841.26    168.93 o 
   7   4   6     1139.56     1393.33    159.27 o 
   8   4   6    13256.32    13063.17    343.58 o 
   9   4   6       67.18      -41.46    105.45 o 
  10   4   6    14450.46    14606.13    393.19 o 
  11   4   6      616.01     1084.32    174.05 o 
  12   4   6     1564.01     1453.78    244.75 o 
  13   4   6     1812.83     1454.10    255.76 o 
  14   4   6     5182.69     5639.35    567.89 o 
  15   4   6        8.24       64.87    224.79 o 
  16   4   6      661.65      219.99    290.31 o 
  17   4   6     4657.33     5822.82    577.52 o 
  18   4   6      100.20     -228.71    273.71 o 
 -20   5   6        2.89     -309.26    270.46 o 
 -19   5   6     1519.21     1411.90    376.40 o 
 -18   5   6     2633.58     2745.91    423.92 o 
 -17   5   6     7175.79     6313.00    738.17 o 
 -16   5   6     2518.61     2146.44    478.95 o 
 -15   5   6      718.78      633.12    268.30 o 
 -14   5   6     3020.69     2627.59    277.41 o 
 -13   5   6    12580.48    12240.26    432.96 o 
 -12   5   6    19197.12    18135.70    510.75 o 
 -11   5   6     9078.45     8348.66    333.47 o 
 -10   5   6      834.35      702.73    113.19 o 
  -9   5   6     1650.37     1421.37    131.45 o 
  -8   5   6    36376.67    36881.93    853.72 o 
  -7   5   6    40652.24    39837.00    683.38 o 
  -6   5   6     7039.21     6273.72    188.84 o 
  -5   5   6     1768.46     2040.14    108.53 o 
  -4   5   6     4821.53     4494.04    323.14 o 
  -3   5   6    40811.81    42295.91    785.88 o 
  -2   5   6    13400.12    12513.12    384.86 o 
  -1   5   6     7337.69     6873.04    284.15 o 
   0   5   6     9535.94     9125.29    266.66 o 
   1   5   6     8602.40     8772.68    259.93 o 
   2   5   6    10617.05    10321.09    237.98 o 
   3   5   6    24674.15    21734.18    373.90 o 
   4   5   6    28657.96    27822.70    448.38 o 
   5   5   6    16048.59    14911.06    450.72 o 
   6   5   6     2398.75     1962.85    160.76 o 
   7   5   6    11567.37    12913.48    334.34 o 
   8   5   6    17031.35    17067.86    401.93 o 
   9   5   6    26421.60    25731.62    599.78 o 
  10   5   6     6065.42     6332.79    275.61 o 
  11   5   6      556.18      243.12    149.28 o 
  12   5   6     2573.54     1997.43    270.54 o 
  13   5   6     5734.67     5413.05    394.27 o 
  14   5   6     3510.80     2794.61    331.91 o 
  15   5   6     1672.67     1230.90    284.25 o 
  16   5   6        6.21     -283.42    251.65 o 
  17   5   6      286.40     -227.69    267.80 o 
 -20   6   6       19.56     -417.20    278.14 o 
 -19   6   6      349.34     -234.17    308.51 o 
 -18   6   6     2130.43     1577.68    385.91 o 
 -17   6   6      417.17     -376.16    250.77 o 
 -16   6   6      120.35     -360.23    240.15 o 
 -15   6   6     3334.83     3782.60    448.18 o 
 -14   6   6     5289.53     4708.47    339.37 o 
 -13   6   6       36.16     -172.31    155.69 o 
 -12   6   6     7479.51     7009.80    332.41 o 
 -11   6   6     6152.22     5272.51    279.49 o 
 -10   6   6      648.45      524.54    188.63 o 
  -9   6   6    12730.35    11800.57    283.54 o 
  -8   6   6    16367.57    15827.58    279.38 o 
  -7   6   6       82.68      -53.67     82.15 o 
  -6   6   6     5574.70     5191.59    241.87 o 
  -5   6   6    46379.67    49024.98    695.10 o 
  -4   6   6        5.79      -22.20     89.39 o 
  -3   6   6     3580.00     2884.47    184.49 o 
  -2   6   6    37881.36    38359.44    822.61 o 
  -1   6   6     9580.52     8665.15    341.77 o 
   0   6   6     2972.88     2382.34    231.57 o 
   1   6   6    59417.87    61542.35    961.37 o 
   2   6   6     1744.83     1763.81    130.11 o 
   3   6   6        8.99        4.57     71.35 o 
   4   6   6    15657.23    13198.69    362.42 o 
   5   6   6     9130.04     9171.79    220.26 o 
   6   6   6      400.55      613.55    125.90 o 
   7   6   6    29209.15    31929.45    903.17 o 
   8   6   6     5676.31     4659.86    229.45 o 
   9   6   6      155.12      306.70    136.13 o 
  10   6   6     4948.83     4538.69    259.17 o 
  11   6   6     6986.06     7410.01    332.22 o 
  12   6   6     1895.58     1935.95    277.36 o 
  13   6   6     3318.45     3548.25    627.45 o 
  14   6   6     3200.41     3434.78    365.38 o 
  15   6   6     1222.70      861.55    261.57 o 
  16   6   6     1162.71     1233.05    471.51 o 
  17   6   6      718.45      752.25    356.05 o 
 -19   7   6     3990.38     3233.54    512.42 o 
 -18   7   6     1493.25     1525.60    393.52 o 
 -17   7   6      259.08      -64.29    262.29 o 
 -16   7   6    12735.95    12948.05    972.45 o 
 -15   7   6        1.50     -286.26    190.84 o 
 -14   7   6    11178.64    10189.24    474.30 o 
 -13   7   6        2.53     -320.71    213.81 o 
 -12   7   6    14889.58    13727.95    466.15 o 
 -11   7   6    16122.39    16518.41    719.70 o 
 -10   7   6    10648.42     9086.73    433.06 o 
  -9   7   6     2372.37     1791.86    211.49 o 
  -8   7   6     3029.63     2839.68    174.07 o 
  -7   7   6    75933.85    73914.53   1367.57 o 
  -6   7   6     1574.51     2013.28    162.53 o 
  -5   7   6      240.79      130.12     92.52 o 
  -4   7   6    16229.69    16608.00    414.84 o 
  -3   7   6    62789.51    63463.25   1223.33 o 
  -2   7   6    11899.30    12164.69    426.83 o 
  -1   7   6      473.93      754.94    173.92 o 
   0   7   6    56565.23    58438.79   1173.57 o 
   1   7   6     1687.15     1974.53    174.20 o 
   2   7   6    41314.19    40590.34    716.49 o 
   3   7   6        0.74      -62.36     77.52 o 
   4   7   6    28660.70    29421.50    489.19 o 
   5   7   6    15518.19    15503.91    632.59 o 
   6   7   6    21941.34    21597.55    720.77 o 
   7   7   6     1636.11     1706.76    249.99 o 
   8   7   6     1474.75     1415.24    179.83 o 
   9   7   6    40057.26    40605.23   1735.78 o 
  10   7   6      105.44     -175.63    138.89 o 
  11   7   6      249.20     -143.16    163.56 o 
  12   7   6     1484.23     1416.46    325.80 o 
  13   7   6    16272.28    18291.93    621.26 o 
  14   7   6     4709.27     4995.42    421.47 o 
  15   7   6       76.66     -206.60    195.49 o 
  16   7   6     3302.11     3061.04    392.02 o 
 -19   8   6      555.93      386.96    361.33 o 
 -18   8   6      127.04       51.86    321.85 o 
 -17   8   6       86.32      130.49    288.84 o 
 -16   8   6      553.56      235.63    278.90 o 
 -15   8   6     9520.89     9815.42    460.86 o 
 -14   8   6     1538.32     1279.05    250.11 o 
 -13   8   6     1523.31      699.13    234.90 o 
 -12   8   6       55.89      -94.99    153.36 o 
 -11   8   6     5955.27     5543.29    317.66 o 
 -10   8   6     4270.60     4087.48    311.13 o 
  -9   8   6      859.66      357.72    193.01 o 
  -8   8   6     4655.31     4971.82    222.81 o 
  -7   8   6     1066.52     1149.35    152.73 o 
  -6   8   6     2269.69     2329.07    189.65 o 
  -5   8   6     3723.65     3625.45    265.86 o 
  -4   8   6     5329.99     4487.12    243.91 o 
  -3   8   6     6926.01     6243.99    443.33 o 
  -2   8   6     8239.65     8150.73    366.99 o 
  -1   8   6        6.70      -87.00    127.09 o 
   0   8   6     1370.58     1161.42    446.51 o 
   1   8   6    20408.06    20104.12    474.37 o 
   2   8   6     1443.25     1442.12    163.43 o 
   3   8   6      269.86        8.81     95.65 o 
   4   8   6       31.87      -19.66    117.25 o 
   5   8   6    12727.52    12605.98    403.96 o 
   6   8   6     2879.35     2777.53    284.81 o 
   7   8   6     2244.44     1984.33    433.80 o 
   8   8   6      119.83       38.53    131.19 o 
   9   8   6       28.38      -27.73    137.79 o 
  10   8   6     6232.60     6778.79    391.22 o 
  11   8   6       95.11     -238.51    159.01 o 
  12   8   6     1025.18      495.76    227.19 o 
  13   8   6     1269.13     1371.29    302.42 o 
  14   8   6      972.98     1036.60    277.99 o 
  15   8   6      174.33      -35.76    238.08 o 
  16   8   6      557.05      499.32    280.90 o 
 -18   9   6      893.99      746.04    397.66 o 
 -17   9   6       96.43     -106.57    295.73 o 
 -16   9   6     3467.19     4087.73    487.16 o 
 -15   9   6      154.09      503.91    238.93 o 
 -14   9   6     1463.24     1125.64    265.78 o 
 -13   9   6      127.65     -252.23    168.15 o 
 -12   9   6     5305.51     4809.13    375.06 o 
 -11   9   6     4443.67     4694.90    355.64 o 
 -10   9   6    10470.77     9157.19    530.56 o 
  -9   9   6      159.56     -226.60    151.07 o 
  -8   9   6     2329.80     2345.54    263.30 o 
  -7   9   6    22992.62    23875.91    498.01 o 
  -6   9   6     1212.04      959.69    158.17 o 
  -5   9   6       20.64     -171.47    114.31 o 
  -4   9   6     5821.66     5012.38    315.99 o 
  -3   9   6     5699.13     4674.09    538.98 o 
  -2   9   6    12072.39    11345.48    460.71 o 
  -1   9   6       64.32     -187.95    125.30 o 
   0   9   6    10917.31    10653.74    454.84 o 
   1   9   6     1614.58     1677.12    251.45 o 
   2   9   6     3180.85     2347.69    198.23 o 
   3   9   6     1772.15     1866.40    435.38 o 
   4   9   6    12450.85    11932.19    502.16 o 
   5   9   6     6605.27     6662.92    319.38 o 
   6   9   6    13295.82    12539.02    490.44 o 
   7   9   6      689.20      379.12    150.85 o 
   8   9   6       34.96      -27.63    144.00 o 
   9   9   6    15482.98    17497.60    810.57 o 
  10   9   6       41.68     -171.31    175.63 o 
  11   9   6        4.03     -249.19    166.13 o 
  12   9   6       36.19     -203.68    182.05 o 
  13   9   6     3302.06     3676.78    392.92 o 
  14   9   6     1425.62      989.45    271.98 o 
  15   9   6       62.09     -299.85    199.90 o 
 -17  10   6      669.85      275.46    340.28 o 
 -16  10   6      203.24      -64.78    222.82 o 
 -15  10   6    14523.50    14890.83    812.77 o 
 -14  10   6      815.46      206.39    217.81 o 
 -13  10   6     1687.71     1310.05    274.28 o 
 -12  10   6     3400.82     3853.46    363.17 o 
 -11  10   6    23345.86    23940.28   1291.26 o 
 -10  10   6    11098.83    11737.83    476.80 o 
  -9  10   6      509.46      203.44    186.95 o 
  -8  10   6    31285.29    30847.43    746.17 o 
  -7  10   6      183.33      126.13    140.06 o 
  -6  10   6    19323.38    19644.66    518.17 o 
  -5  10   6      368.09      144.51    190.84 o 
  -4  10   6    16143.82    15104.82    549.37 o 
  -3  10   6    17489.95    16365.98    581.91 o 
  -2  10   6    20444.54    19032.69    719.31 o 
  -1  10   6       55.67      -95.06    154.75 o 
   0  10   6     4621.43     5016.16    347.85 o 
   1  10   6    58438.20    58876.38   2416.12 o 
   2  10   6       50.42     -235.63    157.09 o 
   3  10   6      183.22     -227.51    151.67 o 
   4  10   6     6668.27     5523.08    377.52 o 
   5  10   6    22433.26    24258.16   2084.05 o 
   6  10   6    18238.57    18172.65    533.14 o 
   7  10   6      645.47      183.69    156.53 o 
   8  10   6    17377.14    16791.69    660.59 o 
   9  10   6     4271.89     4056.54    361.18 o 
  10  10   6    11950.14    12435.39    670.54 o 
  11  10   6      270.17     -280.96    187.31 o 
  12  10   6     6696.91     7002.65    569.54 o 
  13  10   6     2614.43     2462.21    358.65 o 
  14  10   6     4903.69     5505.09    468.87 o 
  15  10   6       88.90     -352.60    235.06 o 
 -16  11   6     1520.14     1930.40    343.53 o 
 -15  11   6        4.53       95.64    231.44 o 
 -14  11   6      319.08      275.74    246.26 o 
 -13  11   6     1917.01     1653.14    306.32 o 
 -12  11   6      207.00      256.21    236.58 o 
 -11  11   6      306.42      601.48    237.22 o 
 -10  11   6     5187.38     4807.40    395.70 o 
  -9  11   6      162.09     -229.22    187.30 o 
  -8  11   6        6.02     -111.75    193.19 o 
  -7  11   6     7750.11     8906.31    341.90 o 
  -6  11   6     1021.26     1147.35    260.77 o 
  -5  11   6       23.41     -247.80    187.00 o 
  -4  11   6     8456.27     9130.02    707.09 o 
  -3  11   6     2421.35     2678.13    313.50 o 
  -2  11   6     4718.65     4651.32    355.48 o 
  -1  11   6     3415.96     3290.53    352.91 o 
   0  11   6     2868.44     2708.87    329.32 o 
   1  11   6      367.19      194.00    198.80 o 
   2  11   6     1752.10     1668.93    276.66 o 
   3  11   6     3470.61     3187.23    360.61 o 
   4  11   6        6.09      151.83    215.82 o 
   5  11   6     3405.64     4013.84    684.54 o 
   6  11   6     5928.90     5814.76    334.62 o 
   7  11   6     1382.82     1201.64    219.85 o 
   8  11   6       88.54      -69.29    151.67 o 
   9  11   6     1758.32     2120.44    300.03 o 
  10  11   6      960.04      820.89    301.39 o 
  11  11   6       37.43     -277.73    185.15 o 
  12  11   6     1732.20     1449.78    314.93 o 
  13  11   6      482.68      422.47    263.50 o 
  14  11   6        6.54       87.46    240.25 o 
 -15  12   6     4277.45     5724.11    487.06 o 
 -14  12   6     3985.35     3445.97    400.38 o 
 -13  12   6       26.66     -313.85    209.24 o 
 -12  12   6      864.26      922.76    565.61 o 
 -11  12   6     8937.59     8695.34    454.74 o 
 -10  12   6     4997.90     5237.87    429.43 o 
  -9  12   6     3728.53     3678.27    380.72 o 
  -8  12   6     4777.82     5437.03    413.85 o 
  -7  12   6      305.31      273.27    327.27 o 
  -6  12   6     6122.40     6112.48    436.82 o 
  -5  12   6     3567.90     3736.58    402.70 o 
  -4  12   6     9192.20    11743.57   1014.95 o 
  -3  12   6     5550.76     5041.80    570.08 o 
  -2  12   6     2754.78     3380.69    365.64 o 
  -1  12   6     6454.63     6046.22    416.53 o 
   0  12   6     4860.80     4368.35    409.24 o 
   1  12   6    21284.74    21694.14    839.90 o 
   2  12   6     1034.64      955.34    271.53 o 
   3  12   6     7130.67     6586.24    438.47 o 
   4  12   6     1500.46     1759.66    339.25 o 
   5  12   6     8782.34     8965.92    525.48 o 
   6  12   6    12338.71    11371.27    618.64 o 
   7  12   6      415.39       76.32    203.38 o 
   8  12   6     2867.04     2980.93    282.53 o 
   9  12   6     1222.69     1116.72    267.72 o 
  10  12   6     3789.39     4730.16    417.75 o 
  11  12   6     1198.21      700.69    264.36 o 
  12  12   6     3247.71     3131.97    389.42 o 
  13  12   6      627.37      347.82    272.65 o 
 -14  13   6     3183.34     3003.50    391.30 o 
 -13  13   6     1151.70     1490.25    408.58 o 
 -12  13   6     2640.12     2426.73    527.66 o 
 -11  13   6     2119.91     1518.16    308.83 o 
 -10  13   6     4586.70     5905.85    554.26 o 
  -9  13   6     1919.50     1556.52    309.90 o 
  -8  13   6        6.60       85.84    279.95 o 
  -7  13   6    21514.04    23071.46   2177.32 o 
  -6  13   6      366.11      203.58    281.53 o 
  -5  13   6     1398.40     1368.79    335.26 o 
  -4  13   6     2365.24     2469.49    579.62 o 
  -3  13   6    15556.32    17354.28   2160.58 o 
  -2  13   6     2930.52     2668.03    530.18 o 
  -1  13   6     2346.06     1737.02    346.93 o 
   0  13   6    12752.51    12414.14    899.14 o 
   1  13   6       10.42     -304.79    203.20 o 
   2  13   6     3368.96     3765.60    418.81 o 
   3  13   6     3837.78     4653.62    629.55 o 
   4  13   6     8241.63     8692.07    520.60 o 
   5  13   6     9167.76     8831.03    587.03 o 
   6  13   6    12780.99    13831.47   1419.76 o 
   7  13   6      150.74     -236.83    200.43 o 
   8  13   6        0.55     -379.09    252.73 o 
   9  13   6     8622.16     8854.99    558.88 o 
  10  13   6       48.45       75.50    234.99 o 
  11  13   6      155.29      -45.96    232.82 o 
  12  13   6      858.12      900.23    405.81 o 
 -13  14   6      683.31      644.49    288.79 o 
 -12  14   6     3192.23     2892.16    397.55 o 
 -11  14   6      309.57       68.29    347.55 o 
 -10  14   6     2955.24     3123.08    388.11 o 
  -9  14   6     5814.83     6919.43    596.85 o 
  -8  14   6     1093.45     1245.44    376.73 o 
  -7  14   6       21.49     -452.52    301.68 o 
  -6  14   6        6.89      124.85    395.80 o 
  -5  14   6    19658.96    21731.45   2699.80 o 
  -4  14   6     1613.97     1748.78    386.07 o 
  -3  14   6      910.95      641.48    350.11 o 
  -2  14   6     9797.86    12627.27   1706.37 o 
  -1  14   6     2907.96     3161.08    606.21 o 
   0  14   6     8479.12     8881.02    525.25 o 
   1  14   6     1247.07     1503.54    341.62 o 
   2  14   6     5968.13     6368.92    500.08 o 
   3  14   6        9.91     -337.49    225.00 o 
   4  14   6    13324.58    12117.95    976.43 o 
   5  14   6      160.17      136.66    250.64 o 
   6  14   6     2818.44     3059.60    421.76 o 
   7  14   6     5999.37     5708.52    424.96 o 
   8  14   6      820.81      434.45    620.26 o 
   9  14   6       36.64     -302.62    275.62 o 
  10  14   6       33.97      -58.69    303.83 o 
 -11  15   6     1148.60     1509.94    433.89 o 
 -10  15   6      219.30      -55.38    326.87 o 
  -9  15   6     1245.18      840.65    399.84 o 
  -8  15   6     1211.68      777.06    384.17 o 
  -7  15   6     2977.63     4199.56   1487.94 o 
  -6  15   6     1553.44     1661.32    586.55 o 
  -5  15   6       15.54       47.23    285.42 o 
  -4  15   6       76.69      159.26    335.24 o 
  -3  15   6     5712.78     6603.72   1961.52 o 
  -2  15   6     3053.53     3908.03    533.07 o 
  -1  15   6     4134.89     6789.35   1408.87 o 
   0  15   6      908.09     1468.27    425.92 o 
   1  15   6        9.07     -345.82    230.55 o 
   2  15   6     1402.34     1490.43    474.70 o 
   3  15   6     2076.93     2181.57    382.91 o 
   4  15   6     3874.60     4265.50    548.54 o 
   5  15   6      608.27      364.04    296.44 o 
   6  15   6      543.33      459.86    311.29 o 
   7  15   6     1976.12     1942.11    328.02 o 
   8  15   6     3041.15     2984.16    507.12 o 
   9  15   6     2909.90     3118.68    522.67 o 
  -9  16   6     1897.43     2612.42    640.45 o 
  -8  16   6     1570.26     1082.45   1173.57 o 
  -7  16   6       88.45     -266.57    373.55 o 
  -6  16   6     1275.21     1251.14    526.47 o 
  -5  16   6     6338.32     7743.46    822.37 o 
  -4  16   6        4.79      -98.99    340.17 o 
  -3  16   6      334.64      -41.30    433.23 o 
  -2  16   6     5303.22     7964.76   1663.34 o 
  -1  16   6      770.00     1043.54    710.30 o 
   0  16   6     1037.60      993.34    582.01 o 
   1  16   6     1850.53     2054.51   1439.76 o 
   2  16   6     1907.85     2185.13    588.68 o 
   3  16   6       11.85     -230.22    272.54 o 
   4  16   6     2548.47     2278.91    434.49 o 
   5  16   6      719.39      170.98    298.64 o 
   6  16   6      215.55      -46.77    273.39 o 
   7  16   6     3220.00     3194.52    833.05 o 
  -6  17   6     5879.45     5102.90    848.46 o 
  -5  17   6      500.87      633.30    500.97 o 
  -4  17   6     5656.76     8082.83   1805.71 o 
  -3  17   6      158.67     -412.01    328.44 o 
  -2  17   6     2562.71     3870.29   1177.03 o 
  -1  17   6     9691.08    13935.24   3779.03 o 
   0  17   6     1238.64     2179.49    805.42 o 
   1  17   6        8.05     -212.84    351.47 o 
   2  17   6       15.73     -351.75    359.68 o 
   3  17   6    13054.65    15335.26   3552.45 o 
   4  17   6     1166.24      473.89    471.24 o 
 -21   1   7     4334.42     4192.39    526.05 o 
 -20   1   7       14.89     -328.50    219.00 o 
 -19   1   7       85.82     -148.06    240.44 o 
 -18   1   7      238.57      -17.67    242.70 o 
 -17   1   7    15558.87    16329.13    715.74 o 
 -16   1   7     1765.27     1091.29    582.02 o 
 -15   1   7     6227.18     5741.24    409.16 o 
 -14   1   7     4351.93     4850.36    441.80 o 
 -13   1   7    19626.44    20133.85    699.20 o 
 -12   1   7    13226.85    11397.41    756.55 o 
 -11   1   7    10651.48    10101.02    303.00 o 
 -10   1   7    46685.11    44873.78    755.03 o 
  -9   1   7        2.16     -125.39     83.59 o 
  -8   1   7    47975.40    49745.35    683.49 o 
  -7   1   7     4722.17     4575.19    187.98 o 
  -6   1   7   130531.73   133544.95   1342.40 o 
  -5   1   7    40275.30    40168.09    437.45 o 
  -4   1   7     2068.51     1905.00     98.10 o 
  -3   1   7     3428.17     3700.92     99.54 o 
  -2   1   7    18858.20    18501.21    231.13 o 
  -1   1   7   163499.55   166279.92   1864.69 o 
   0   1   7     5427.00     5124.73    161.18 o 
   1   1   7     4116.07     4379.71    122.50 o 
   2   1   7    44054.05    46342.20    539.13 o 
   3   1   7   111305.45   112765.64   1309.24 o 
   4   1   7    44989.13    45107.10    634.64 o 
   5   1   7     2673.62     3420.02    163.53 o 
   6   1   7    70833.38    73650.32   1820.58 o 
   7   1   7      223.37      174.25    108.04 o 
   8   1   7    42352.14    41273.01    684.94 o 
   9   1   7     3384.19     3425.06    231.88 o 
  10   1   7    14746.55    14379.41    405.56 o 
  11   1   7     9440.08     9157.50    327.89 o 
  12   1   7     6742.70     7497.67    318.67 o 
  13   1   7       41.31     -150.04    142.50 o 
  14   1   7      655.88      449.07    200.79 o 
  15   1   7    14416.45    16177.71    939.51 o 
  16   1   7      168.72     -317.66    248.86 o 
  17   1   7        0.00     -298.66    244.88 o 
  18   1   7      115.97      -60.59    274.10 o 
 -21   2   7     2837.88     2330.34    461.05 o 
 -20   2   7      349.82      -83.94    295.41 o 
 -19   2   7      130.58     -349.51    241.12 o 
 -18   2   7     5835.85     6222.79    564.35 o 
 -17   2   7       22.91      326.39    283.50 o 
 -16   2   7     9201.04     8499.90    512.22 o 
 -15   2   7      337.93      231.84    237.23 o 
 -14   2   7    10121.07     9353.23    745.34 o 
 -13   2   7     8518.06     8301.20    878.68 o 
 -12   2   7     1769.63     1439.55    243.89 o 
 -11   2   7     2782.18     2226.99    171.08 o 
 -10   2   7       31.68     -116.12     84.85 o 
  -9   2   7    50554.29    49517.04    704.63 o 
  -8   2   7     5286.25     5195.36    180.79 o 
  -7   2   7       75.79       15.22     63.33 o 
  -6   2   7    12702.95    12238.57    207.63 o 
  -5   2   7    76893.90    79396.97   1330.34 o 
  -4   2   7    30858.13    30652.17    359.25 o 
  -3   2   7     4950.58     4544.66    114.65 o 
  -2   2   7    17926.35    17963.20    235.37 o 
  -1   2   7     8817.72     8108.66    152.10 o 
   0   2   7     2560.98     2513.54    154.49 o 
   1   2   7     5367.27     4823.56    132.40 o 
   2   2   7    94393.87    96313.22   1009.40 o 
   3   2   7     7425.36     7450.24    170.59 o 
   4   2   7    30306.37    29503.01    463.18 o 
   5   2   7    19806.10    19887.62    374.62 o 
   6   2   7       24.22      122.82     90.07 o 
   7   2   7    73857.33    76979.45   1042.20 o 
   8   2   7     4522.60     4228.28    214.07 o 
   9   2   7      462.49      146.68    118.08 o 
  10   2   7     4296.59     4470.04    253.15 o 
  11   2   7    21909.80    21358.34    887.79 o 
  12   2   7     2836.22     2778.67    279.82 o 
  13   2   7      742.70      387.76    195.99 o 
  14   2   7    12666.91    12957.10    494.49 o 
  15   2   7      282.92       89.94    240.18 o 
  16   2   7     3070.28     4319.19    541.37 o 
  17   2   7      604.31      549.72    322.58 o 
  18   2   7     1586.89     1249.60    378.04 o 
 -21   3   7      272.30      -11.20    320.80 o 
 -20   3   7      678.56      333.80    317.95 o 
 -19   3   7      144.94     -329.90    219.94 o 
 -18   3   7      162.81      257.43    364.73 o 
 -17   3   7      120.27      192.63    268.57 o 
 -16   3   7     6328.81     6747.50    876.03 o 
 -15   3   7     6323.42     5852.72    419.12 o 
 -14   3   7      356.43      273.19    277.34 o 
 -13   3   7       91.55      -52.32    117.26 o 
 -12   3   7     3488.56     3965.77    295.31 o 
 -11   3   7    21532.34    21065.54    423.69 o 
 -10   3   7       29.79      -59.93    111.65 o 
  -9   3   7     1145.51      919.80    127.44 o 
  -8   3   7     6450.28     6084.14    194.39 o 
  -7   3   7    29873.58    30286.34    470.90 o 
  -6   3   7    16808.70    17941.16    270.80 o 
  -5   3   7    14265.16    14503.01    237.32 o 
  -4   3   7    12001.49    12399.44    214.06 o 
  -3   3   7     1394.83     1194.99     77.28 o 
  -2   3   7     8999.95     8776.35    159.46 o 
  -1   3   7     3654.50     3381.89    162.10 o 
   0   3   7      143.66      150.09     77.56 o 
   1   3   7    16816.74    16185.53    329.87 o 
   2   3   7      383.67      442.91     78.58 o 
   3   3   7      735.38     1609.31    255.39 o 
   4   3   7     5372.30     4948.10    274.41 o 
   5   3   7    33689.78    34260.36    541.08 o 
   6   3   7      141.46      119.73     89.72 o 
   7   3   7     1650.00     2054.08    172.39 o 
   8   3   7     1498.84     1314.88    158.84 o 
   9   3   7    12535.09    12237.97    345.53 o 
  10   3   7     4256.08     3652.10    350.51 o 
  11   3   7     1967.14     1896.78    216.42 o 
  12   3   7       10.08     -203.03    135.35 o 
  13   3   7      968.23      895.39    221.45 o 
  14   3   7     6322.44     6878.13    488.86 o 
  15   3   7      281.69      278.43    278.36 o 
  16   3   7     3968.17     4480.60    477.82 o 
  17   3   7      193.68     -263.04    240.88 o 
 -20   4   7     1536.78     1231.62    393.81 o 
 -19   4   7       13.03      -77.93    247.48 o 
 -18   4   7     8758.47     8629.72    557.84 o 
 -17   4   7      837.35      632.06    381.19 o 
 -16   4   7     1346.21     1317.98    342.95 o 
 -15   4   7      777.47     1067.04    288.20 o 
 -14   4   7    17386.72    17149.44    672.58 o 
 -13   4   7    22445.40    22937.23    578.54 o 
 -12   4   7       49.73     -157.34    104.89 o 
 -11   4   7      616.25      572.36    162.75 o 
 -10   4   7     3319.53     2901.08    173.75 o 
  -9   4   7    59383.89    57307.50    798.61 o 
  -8   4   7     4563.82     4772.31    179.86 o 
  -7   4   7      887.36     1417.45    120.21 o 
  -6   4   7       55.69        2.18     56.78 o 
  -5   4   7    60745.74    62133.61    914.49 o 
  -4   4   7    53092.76    52643.07    612.49 o 
  -3   4   7     3730.06     3801.94    125.65 o 
  -2   4   7    14417.80    14753.28    339.13 o 
  -1   4   7       37.95       98.26     73.76 o 
   0   4   7     2519.83     2554.26    158.33 o 
   1   4   7      151.79       53.60     83.28 o 
   2   4   7    48187.25    47748.85    645.54 o 
   3   4   7    40625.86    39880.27    570.72 o 
   4   4   7     1089.54     1040.20     98.44 o 
   5   4   7     4359.60     3719.82    178.75 o 
   6   4   7    11690.63    11651.56    300.46 o 
   7   4   7    31387.20    33467.27    578.61 o 
   8   4   7      941.26     1238.19    156.01 o 
   9   4   7     1272.90      906.34    152.06 o 
  10   4   7      231.60        3.25    127.20 o 
  11   4   7    20066.79    19349.02    484.40 o 
  12   4   7     7424.84     6925.72    312.18 o 
  13   4   7      606.00      404.55    200.25 o 
  14   4   7     7269.04     6934.18    402.33 o 
  15   4   7      534.30      463.80    244.42 o 
  16   4   7     3535.47     3512.25    465.83 o 
  17   4   7      150.75        6.59    275.54 o 
 -20   5   7     3124.36     2949.25    484.47 o 
 -19   5   7      681.35      586.06    398.72 o 
 -18   5   7     1677.07     1241.73    347.30 o 
 -17   5   7     1963.84     1197.77    354.37 o 
 -16   5   7     3317.61     3492.28    447.60 o 
 -15   5   7     1039.32      747.41    283.37 o 
 -14   5   7     4516.16     4924.84    767.28 o 
 -13   5   7     6846.74     6718.87    342.17 o 
 -12   5   7     2073.34     1516.40    345.02 o 
 -11   5   7     5516.42     5145.60    270.83 o 
 -10   5   7     9989.50     9378.53    265.58 o 
  -9   5   7     6104.93     5826.40    204.21 o 
  -8   5   7    13152.95    13657.18    257.88 o 
  -7   5   7    26350.80    25347.76    432.35 o 
  -6   5   7     1923.75     1827.79    110.38 o 
  -5   5   7     3965.78     3515.45    130.99 o 
  -4   5   7    25309.98    25455.09    444.20 o 
  -3   5   7    21613.25    21614.60    441.76 o 
  -2   5   7    14477.13    16863.33    482.90 o 
  -1   5   7    17140.48    17406.15    394.94 o 
   0   5   7    26663.46    26318.91    682.71 o 
   1   5   7     1176.74      975.51    128.47 o 
   2   5   7    18080.36    17468.69    368.21 o 
   3   5   7    17521.47    15417.94    307.83 o 
   4   5   7     2545.33     2556.96    131.43 o 
   5   5   7    26309.15    24697.21    676.54 o 
   6   5   7    36088.66    35967.96   1021.36 o 
   7   5   7       24.85     -141.17    132.35 o 
   8   5   7     2777.61     3130.40    215.87 o 
   9   5   7    14366.51    15487.34    404.88 o 
  10   5   7      706.75      709.60    155.64 o 
  11   5   7     3430.59     3319.00    275.14 o 
  12   5   7    12699.53    12115.92    475.72 o 
  13   5   7     2062.51     2123.02    454.55 o 
  14   5   7      620.84      523.32    242.10 o 
  15   5   7     3103.44     2757.26    342.70 o 
  16   5   7     1019.39      680.62    309.55 o 
  17   5   7      113.74     -233.87    401.36 o 
 -20   6   7     1440.47     1367.66    410.04 o 
 -19   6   7     4706.17     5122.05    569.04 o 
 -18   6   7      539.42      -18.14    275.54 o 
 -17   6   7     2088.21     1913.70    529.95 o 
 -16   6   7       43.53     -191.06    248.78 o 
 -15   6   7    13128.36    12445.29    657.15 o 
 -14   6   7     6578.74     5686.04    342.73 o 
 -13   6   7     4414.80     4173.08    372.15 o 
 -12   6   7     5825.33     5124.61    297.39 o 
 -11   6   7     3198.91     3046.58    261.58 o 
 -10   6   7     8444.11     8050.41    318.84 o 
  -9   6   7     2343.00     2145.65    161.33 o 
  -8   6   7    45611.68    47423.09    599.36 o 
  -7   6   7    11243.97    11231.91    234.98 o 
  -6   6   7    13399.85    13092.48    298.36 o 
  -5   6   7     2262.38     2198.02    149.80 o 
  -4   6   7     7759.38     6499.58    243.64 o 
  -3   6   7    79592.06    82637.83   1216.31 o 
  -2   6   7    10905.23    11785.95    403.83 o 
  -1   6   7     8037.94     7630.56    315.74 o 
   0   6   7     1075.64      994.45    134.33 o 
   1   6   7    75307.73    75417.82   1145.00 o 
   2   6   7    11762.67    11448.41    318.39 o 
   3   6   7     5869.10     6083.82    195.82 o 
   4   6   7    19320.40    18816.33    389.61 o 
   5   6   7    11130.35    11198.63    252.74 o 
   6   6   7    34977.85    36005.46    872.22 o 
   7   6   7     2252.17     2668.85    202.51 o 
   8   6   7    15537.47    14696.83    642.57 o 
   9   6   7    11948.19    11053.14    351.92 o 
  10   6   7    10198.66    10552.11    450.26 o 
  11   6   7      403.60       97.64    150.84 o 
  12   6   7     5430.07     6008.08    386.43 o 
  13   6   7     9335.42     9875.62    467.32 o 
  14   6   7       60.96     -123.74    211.59 o 
  15   6   7        7.38     -266.66    201.80 o 
  16   6   7      601.05       37.04    242.60 o 
 -19   7   7        5.96     -192.43    303.90 o 
 -18   7   7       42.31     -358.47    238.98 o 
 -17   7   7      636.70       13.03    430.06 o 
 -16   7   7      100.39       39.09    272.49 o 
 -15   7   7      763.65      724.38    288.79 o 
 -14   7   7      727.89      272.89    202.92 o 
 -13   7   7     2641.65     2409.86    282.64 o 
 -12   7   7     4861.42     4675.04    306.73 o 
 -11   7   7     1551.61     1496.37    251.52 o 
 -10   7   7     2922.85     2642.12    300.31 o 
  -9   7   7        5.48     -166.53    111.02 o 
  -8   7   7     7407.43     7359.66    237.73 o 
  -7   7   7     1130.02     1001.59    136.28 o 
  -6   7   7    17057.24    17766.98    467.82 o 
  -5   7   7     2883.30     2272.99    164.88 o 
  -4   7   7       61.06     -102.41     91.98 o 
  -3   7   7       10.30      -25.06    123.17 o 
  -2   7   7      162.29      116.34    132.86 o 
  -1   7   7    13405.33    13198.71    456.93 o 
   0   7   7     1180.80     1276.52    153.49 o 
   1   7   7      645.83      408.99    120.74 o 
   2   7   7     5583.82     4874.54    224.47 o 
   3   7   7    15725.25    14765.00    324.10 o 
   4   7   7     3393.50     3062.55    164.29 o 
   5   7   7     3081.69     3087.37    199.73 o 
   6   7   7     8774.17     7989.31    280.59 o 
   7   7   7      333.69      107.43    118.93 o 
   8   7   7     5636.83     5391.77    254.00 o 
   9   7   7       55.14       69.60    137.08 o 
  10   7   7     3556.31     3118.67    255.63 o 
  11   7   7     2081.58     1105.42    239.25 o 
  12   7   7     1369.79     1356.74    260.11 o 
  13   7   7       13.28      108.21    207.76 o 
  14   7   7       80.92     -288.59    198.69 o 
  15   7   7     1122.47      834.86    289.63 o 
  16   7   7       82.73      202.65    315.92 o 
 -19   8   7     6649.56     6655.49    661.88 o 
 -18   8   7        6.59     -290.81    289.80 o 
 -17   8   7     1114.57     1129.03    366.80 o 
 -16   8   7     2150.17     2084.06    570.85 o 
 -15   8   7    10305.60    10601.36    470.60 o 
 -14   8   7     1706.30     1346.71    253.71 o 
 -13   8   7      228.53     -159.77    174.51 o 
 -12   8   7    10631.70    10691.95    521.16 o 
 -11   8   7    10797.77    11435.81    428.86 o 
 -10   8   7    10167.61    10370.85    414.18 o 
  -9   8   7      215.26     -192.04    133.61 o 
  -8   8   7    47052.32    47843.93   1092.60 o 
  -7   8   7    15356.58    15789.40    374.23 o 
  -6   8   7    16534.17    15645.58    524.61 o 
  -5   8   7      660.96      202.27    126.08 o 
  -4   8   7    10409.90    10426.74    415.22 o 
  -3   8   7    50704.19    52205.54   1100.70 o 
  -2   8   7    11405.93    11036.08    431.16 o 
  -1   8   7      562.25      107.68    142.15 o 
   0   8   7     2442.67     2460.22    299.51 o 
   1   8   7    48230.61    46639.53    831.86 o 
   2   8   7     2319.62     2431.06    194.91 o 
   3   8   7       99.82      -47.59     97.66 o 
   4   8   7    26556.03    23301.35    554.12 o 
   5   8   7     8637.14     8682.12    341.76 o 
   6   8   7    31381.42    31882.41    608.03 o 
   7   8   7      103.28     -159.01    118.83 o 
   8   8   7    13960.58    13672.95    445.20 o 
   9   8   7     1087.98      929.39    193.31 o 
  10   8   7    13702.60    13614.79    427.19 o 
  11   8   7      156.77     -212.48    173.68 o 
  12   8   7     5823.92     6650.28    418.89 o 
  13   8   7     9465.84     8992.78    463.39 o 
  14   8   7     1468.60     1596.47    319.15 o 
  15   8   7       74.43     -347.39    257.06 o 
  16   8   7      118.12     -166.24    320.25 o 
 -18   9   7      839.05      406.26    361.59 o 
 -17   9   7      173.79     -358.03    238.69 o 
 -16   9   7    10875.89    11616.84    664.25 o 
 -15   9   7     3852.35     3375.47    357.65 o 
 -14   9   7     5048.81     4303.08    373.67 o 
 -13   9   7      255.39     -280.08    186.72 o 
 -12   9   7     4494.60     4104.41    526.74 o 
 -11   9   7    17519.16    16782.10    753.55 o 
 -10   9   7       63.86     -106.59    163.71 o 
  -9   9   7     1960.62     1544.50    240.53 o 
  -8   9   7       62.42       77.90    147.24 o 
  -7   9   7    32834.90    34236.18    888.17 o 
  -6   9   7     4100.29     3996.01    253.12 o 
  -5   9   7     1042.70      642.17    178.23 o 
  -4   9   7    10565.65    10727.03    445.29 o 
  -3   9   7    16245.89    16120.56    547.25 o 
  -2   9   7    11364.00    11745.20    473.40 o 
  -1   9   7     1176.08      842.54    209.58 o 
   0   9   7    39372.35    38802.57    948.42 o 
   1   9   7     2542.70     2608.00    226.28 o 
   2   9   7     7740.13     6842.12    283.78 o 
   3   9   7      613.50      585.61    201.35 o 
   4   9   7     4762.48     4560.23    360.65 o 
   5   9   7    33064.43    31721.42   1598.16 o 
   6   9   7     5198.62     4629.73    261.49 o 
   7   9   7     7858.19     7052.42    300.39 o 
   8   9   7     2492.95     2718.88    349.29 o 
   9   9   7    25352.18    27204.18    959.48 o 
  10   9   7     2615.85     2376.62    294.84 o 
  11   9   7        9.94     -248.06    165.37 o 
  12   9   7     5024.44     5443.56    765.80 o 
  13   9   7     3303.53     3973.94    392.11 o 
  14   9   7     4226.63     4417.41    427.94 o 
  15   9   7      105.48     -357.44    312.17 o 
 -17  10   7       11.60     -240.82    273.74 o 
 -16  10   7       86.10       31.87    292.15 o 
 -15  10   7        6.78      119.14    220.45 o 
 -14  10   7      545.75      -25.32    211.04 o 
 -13  10   7      753.44      396.62    239.01 o 
 -12  10   7      328.65      720.39    231.23 o 
 -11  10   7      298.38       37.76    199.57 o 
 -10  10   7      158.23       98.56    197.60 o 
  -9  10   7     1883.01     1975.03    259.38 o 
  -8  10   7     6113.21     5995.88    343.36 o 
  -7  10   7       28.48       48.33    138.88 o 
  -6  10   7      363.50       61.64    141.91 o 
  -5  10   7        6.38     -340.26    226.84 o 
  -4  10   7       64.08     -195.83    161.49 o 
  -3  10   7      417.05      533.88    195.94 o 
  -2  10   7     6849.13     7036.03    395.54 o 
  -1  10   7      159.49      -88.03    164.56 o 
   0  10   7     2444.78     1815.98    274.09 o 
   1  10   7     3556.57     3714.31    444.97 o 
   2  10   7      365.99      154.74    286.88 o 
   3  10   7     1457.41     1426.16    456.10 o 
   4  10   7       99.66     -116.26    188.62 o 
   5  10   7       26.74       -1.61    182.68 o 
   6  10   7     1150.08     1903.19    223.16 o 
   7  10   7       31.51     -207.00    138.00 o 
   8  10   7     4318.95     4573.04    408.22 o 
   9  10   7      332.81      351.27    180.97 o 
  10  10   7        1.61      -27.48    194.43 o 
  11  10   7     1107.74      799.13    243.75 o 
  12  10   7      900.74      840.72    270.63 o 
  13  10   7      264.06      130.03    240.70 o 
  14  10   7       57.00       54.24    304.23 o 
 -16  11   7     5693.06     6113.02    726.96 o 
 -15  11   7     5362.57     6183.17    466.77 o 
 -14  11   7     1516.01     1089.01    274.47 o 
 -13  11   7       64.77     -268.28    193.53 o 
 -12  11   7     5394.95     5521.28    748.31 o 
 -11  11   7    24359.49    26292.97   1038.40 o 
 -10  11   7      796.00      442.48    287.49 o 
  -9  11   7       91.20     -256.07    170.72 o 
  -8  11   7      377.39      375.77    204.27 o 
  -7  11   7    29393.31    31818.12   1284.24 o 
  -6  11   7     9227.63     8693.83    847.07 o 
  -5  11   7       37.32      -52.42    199.75 o 
  -4  11   7     5975.20     4898.29    480.14 o 
  -3  11   7     5248.13     4380.76    356.62 o 
  -2  11   7     8102.50     7810.03    426.91 o 
  -1  11   7     1309.72     1132.02    488.22 o 
   0  11   7    20577.08    21142.75    876.03 o 
   1  11   7     2597.71     3182.30    355.15 o 
   2  11   7     8384.79     7537.44    440.80 o 
   3  11   7      630.11      447.83    231.47 o 
   4  11   7    14065.56    12851.47    586.83 o 
   5  11   7    30490.71    30766.40    933.80 o 
   6  11   7      376.86     -294.52    215.90 o 
   7  11   7      500.04      -25.49    160.47 o 
   8  11   7       30.98     -234.08    156.05 o 
   9  11   7    18817.64    18235.97    845.77 o 
  10  11   7     1462.38      958.24    263.13 o 
  11  11   7      339.63      -88.83    218.16 o 
  12  11   7     1655.01     1225.21    316.79 o 
  13  11   7     3761.92     5421.40    607.34 o 
 -16  12   7     1831.92     1944.44    363.78 o 
 -15  12   7     4891.61     5694.21    474.95 o 
 -14  12   7      348.33      104.55    246.82 o 
 -13  12   7      146.67     -319.73    213.15 o 
 -12  12   7     1828.00     2112.43    325.14 o 
 -11  12   7     2524.33     3158.35    722.02 o 
 -10  12   7      718.24      161.40    235.42 o 
  -9  12   7      625.23      466.48    277.75 o 
  -8  12   7    21243.34    22650.97    798.71 o 
  -7  12   7      153.16     -103.22    258.45 o 
  -6  12   7    19397.38    22883.23   1385.76 o 
  -5  12   7     4350.76     5883.27    517.35 o 
  -4  12   7      336.34      -81.28    288.47 o 
  -3  12   7     7196.63     7090.20    439.05 o 
  -2  12   7     7991.01     6797.15    484.76 o 
  -1  12   7      199.68     -158.66    182.71 o 
   0  12   7     2722.29     3477.75    383.17 o 
   1  12   7    16566.57    15969.66    995.56 o 
   2  12   7     1108.35     1038.74    270.36 o 
   3  12   7      624.17      713.33    253.50 o 
   4  12   7    11336.27    11028.84    568.57 o 
   5  12   7     2212.48     2849.15    380.92 o 
   6  12   7     4707.87     3979.57    445.21 o 
   7  12   7     4612.94     3766.50    479.31 o 
   8  12   7     5899.87     5256.70    352.38 o 
   9  12   7      751.51      331.05    247.62 o 
  10  12   7     5401.79     5748.41    428.55 o 
  11  12   7      726.30      200.10    242.98 o 
  12  12   7      231.36       78.13    334.04 o 
 -14  13   7      187.16     -332.05    235.64 o 
 -13  13   7     1288.05     1162.47    301.38 o 
 -12  13   7     2270.43     1451.13    313.28 o 
 -11  13   7     2207.09     3341.44    384.71 o 
 -10  13   7     5851.97     5908.64    497.07 o 
  -9  13   7      283.47      236.70    241.63 o 
  -8  13   7     3016.92     3625.87    784.15 o 
  -7  13   7     2089.27     1895.58    404.98 o 
  -6  13   7     9163.91    10307.81    954.65 o 
  -5  13   7     3233.95     3907.36    450.07 o 
  -4  13   7       39.09     -428.66    408.00 o 
  -3  13   7       78.52       94.57    326.20 o 
  -2  13   7      892.42      966.47    518.25 o 
  -1  13   7     4693.39     3797.69    416.45 o 
   0  13   7     2440.21     2228.25    353.45 o 
   1  13   7      338.54     -187.41    421.55 o 
   2  13   7      464.07       70.45    238.01 o 
   3  13   7     7985.55     8200.79    550.37 o 
   4  13   7     5501.37     6724.38    550.11 o 
   5  13   7      838.97     1245.50    313.04 o 
   6  13   7     3710.65     3606.15    836.24 o 
   7  13   7      101.51     -253.98    169.32 o 
   8  13   7     2213.02     1947.43    301.87 o 
   9  13   7     1449.62     1081.02    282.20 o 
  10  13   7     2189.69     1937.21    459.56 o 
  11  13   7     1565.14     1153.09    379.59 o 
 -13  14   7      126.34      216.35    264.25 o 
 -12  14   7     1989.08     2312.55    378.85 o 
 -11  14   7     1072.67      642.14    287.08 o 
 -10  14   7     1213.82     1106.79    471.51 o 
  -9  14   7      151.46      864.52    359.97 o 
  -8  14   7     5706.01     6446.58    773.76 o 
  -7  14   7     1689.67     2238.49    447.43 o 
  -6  14   7     3386.97     4217.79    700.24 o 
  -5  14   7       55.99       89.73    294.12 o 
  -4  14   7     3169.34     4330.27   1101.99 o 
  -3  14   7    11703.03    15270.85   2394.33 o 
  -2  14   7       24.40      256.60    396.33 o 
  -1  14   7     1379.47      971.59    386.48 o 
   0  14   7     1008.56      689.44    276.94 o 
   1  14   7     9929.66    10876.16   1004.06 o 
   2  14   7      678.91      740.40    293.01 o 
   3  14   7        6.56     -208.44    236.46 o 
   4  14   7     2594.92     2524.65    882.99 o 
   5  14   7     3768.04     3547.74    576.70 o 
   6  14   7     6495.73     6345.17    505.74 o 
   7  14   7       89.20      -13.99    220.07 o 
   8  14   7     3502.62     2664.28    788.13 o 
   9  14   7      706.48      566.33    478.68 o 
  10  14   7      953.91      920.78    493.28 o 
 -11  15   7      480.25      235.92    360.98 o 
 -10  15   7     5753.25     5880.18   1197.06 o 
  -9  15   7       53.92      -70.02    311.02 o 
  -8  15   7     3502.67     4544.61    585.99 o 
  -7  15   7     2756.82     3282.14    801.71 o 
  -6  15   7     2368.13     2640.94    626.39 o 
  -5  15   7     4194.20     6064.89   1565.75 o 
  -4  15   7     4976.06     6649.47   1525.21 o 
  -3  15   7     1041.24     1321.19    430.66 o 
  -2  15   7        6.72       85.35    352.49 o 
  -1  15   7    11524.35    11965.82    913.75 o 
   0  15   7     1749.02     1459.42    426.09 o 
   1  15   7      101.68     -185.56    235.28 o 
   2  15   7     5757.13     5396.08    517.85 o 
   3  15   7     6592.32     6810.62    510.08 o 
   4  15   7      922.13      301.72    296.77 o 
   5  15   7     1005.22      869.10    338.99 o 
   6  15   7     5174.64     5512.42   1078.59 o 
   7  15   7      290.57      145.37    260.64 o 
   8  15   7     3031.14     3307.82   1055.91 o 
  -9  16   7     6362.04     8851.04   2361.39 o 
  -8  16   7      904.49      322.24    744.84 o 
  -7  16   7      468.31      305.88    437.31 o 
  -6  16   7      123.18     -118.47    417.56 o 
  -5  16   7     6251.54     6580.56    847.87 o 
  -4  16   7     3365.37     5435.21   1674.12 o 
  -3  16   7     1342.56     2043.43    768.24 o 
  -2  16   7     5640.38     8012.39   2478.00 o 
  -1  16   7      125.38     -487.13    324.75 o 
   0  16   7     3805.92     5645.71   1959.13 o 
   1  16   7      283.73     -148.75    426.06 o 
   2  16   7     6222.55     6515.47    546.13 o 
   3  16   7     4591.72     4628.45    770.63 o 
   4  16   7      116.69     -368.97    245.98 o 
   5  16   7        0.50     -366.01    244.01 o 
   6  16   7      966.84      668.48    359.90 o 
  -6  17   7       14.74      384.11    499.93 o 
  -5  17   7      154.35      449.99    491.96 o 
  -4  17   7      802.83      105.19    479.74 o 
  -3  17   7       27.09     -520.17    370.42 o 
  -2  17   7      323.45     -190.39    464.58 o 
  -1  17   7       17.31      274.79    357.39 o 
   0  17   7      145.33      160.88    732.35 o 
   1  17   7      278.06      -75.34    365.14 o 
   2  17   7       53.24     -216.93    371.80 o 
   3  17   7      181.76      504.71    508.43 o 
 -21   0   8      538.71      310.80    457.96 o 
 -20   0   8      174.93     -215.16    376.65 o 
 -19   0   8        6.85     -389.94    328.84 o 
 -18   0   8     8480.71     9230.95    813.87 o 
 -17   0   8     7222.16     8193.96    750.65 o 
 -16   0   8     1801.10     1728.79    479.19 o 
 -15   0   8     9138.81     9592.20    732.59 o 
 -14   0   8    16423.01    14843.58    869.12 o 
 -13   0   8    41056.93    39038.19   1446.59 o 
 -12   0   8      722.05      387.30    277.86 o 
 -11   0   8     7702.31     7719.34    770.84 o 
 -10   0   8     4995.65     4533.38    580.28 o 
  -9   0   8    85670.04    88629.63   1786.32 o 
  -8   0   8    29803.99    30412.23    531.82 o 
  -7   0   8     1151.42     1321.67    118.22 o 
  -6   0   8   103347.74   107580.04   1445.20 o 
  -5   0   8    48634.28    50081.42    743.93 o 
  -4   0   8     1273.08     1171.52    146.39 o 
  -3   0   8      245.05      231.61     70.29 o 
  -2   0   8    51033.72    52365.98    751.55 o 
  -1   0   8    18654.03    19632.57    482.68 o 
   0   0   8    24563.05    23330.60    393.20 o 
   1   0   8     1342.13     1201.23    149.89 o 
   2   0   8    12440.14    14068.29    372.25 o 
   3   0   8   141772.22   149387.30   3641.96 o 
   4   0   8    23599.89    23472.54    651.57 o 
   5   0   8     5854.57     6306.95    309.33 o 
   6   0   8     2553.14     3579.94    368.45 o 
   7   0   8    59015.96    59638.65   1233.91 o 
   8   0   8     4392.96     4302.01    393.12 o 
   9   0   8     2870.54     3164.93    392.86 o 
  10   0   8    24956.98    22938.80    896.21 o 
  11   0   8    20834.72    19663.24    686.78 o 
  12   0   8    17604.75    19142.47    697.85 o 
  13   0   8      208.30      277.91    239.38 o 
  14   0   8    15880.94    16705.61    956.78 o 
  15   0   8     1587.23     1590.08    491.94 o 
  16   0   8     4186.61     3919.22    663.58 o 
  17   0   8        2.78     -455.81    303.87 o 
 -21   1   8     1594.15     1399.33    411.52 o 
 -20   1   8      982.85      544.32    514.27 o 
 -19   1   8      523.84      360.93    282.75 o 
 -18   1   8     1626.23     1116.72    351.87 o 
 -17   1   8     6654.12     7102.84    587.83 o 
 -16   1   8     1545.80     2265.66    363.25 o 
 -15   1   8      159.75      -77.17    207.46 o 
 -14   1   8     4247.95     4719.87    596.62 o 
 -13   1   8       96.81      -81.42    174.79 o 
 -12   1   8      324.36      -18.11    158.68 o 
 -11   1   8      160.70       93.41    101.66 o 
 -10   1   8     1194.42     1043.16    123.89 o 
  -9   1   8    19882.33    20469.94    376.85 o 
  -8   1   8    45713.50    48742.48    576.99 o 
  -7   1   8    19888.57    20245.04    296.90 o 
  -6   1   8     3862.88     4158.46    145.91 o 
  -5   1   8      373.68      141.48     54.68 o 
  -4   1   8      111.07       48.31     45.87 o 
  -3   1   8    18891.94    18941.90    246.97 o 
  -2   1   8    15706.07    15702.51    210.91 o 
  -1   1   8     5937.45     5924.49    175.53 o 
   0   1   8    17547.61    18819.43    338.81 o 
   1   1   8       71.31        1.92     38.16 o 
   2   1   8     3986.97     4440.01    184.50 o 
   3   1   8    21413.38    23699.73    388.18 o 
   4   1   8     8129.74     8179.50    225.11 o 
   5   1   8     7296.37     8274.45    240.85 o 
   6   1   8     9866.14    10635.15    292.01 o 
   7   1   8      191.29      200.73    115.10 o 
   8   1   8     4052.18     3815.31    233.11 o 
   9   1   8     1765.85     1559.61    191.71 o 
  10   1   8     2131.21     2158.42    213.73 o 
  11   1   8      475.66      553.49    168.20 o 
  12   1   8      350.99      156.74    159.42 o 
  13   1   8      965.57      693.59    177.36 o 
  14   1   8     2531.15     2745.07    315.87 o 
  15   1   8     5595.10     5624.82    471.94 o 
  16   1   8       41.37     -333.78    222.52 o 
  17   1   8        4.49     -364.56    243.04 o 
 -21   2   8        0.74     -260.37    264.37 o 
 -20   2   8      268.69     -109.95    277.88 o 
 -19   2   8      262.56      -72.37    267.29 o 
 -18   2   8     5549.63     6573.68    574.92 o 
 -17   2   8     9842.40    10979.25    699.39 o 
 -16   2   8        1.15     -138.74    211.60 o 
 -15   2   8      221.11       38.16    223.34 o 
 -14   2   8     5798.81     5324.13    314.53 o 
 -13   2   8    12708.62    11717.15    516.65 o 
 -12   2   8     2081.42     2131.87    170.69 o 
 -11   2   8     5957.63     5968.95    218.00 o 
 -10   2   8      792.29      574.84    130.75 o 
  -9   2   8    28890.40    30304.63    496.88 o 
  -8   2   8    39952.00    41420.04    602.45 o 
  -7   2   8     2322.20     1999.51     98.29 o 
  -6   2   8     7468.23     7078.85    163.46 o 
  -5   2   8     3259.64     2901.48    107.78 o 
  -4   2   8    21596.94    21984.85    290.17 o 
  -3   2   8     2675.50     2488.68     92.61 o 
  -2   2   8     9743.01     9104.48    158.48 o 
  -1   2   8    35272.27    35254.99    518.48 o 
   0   2   8     5193.30     5165.57    172.98 o 
   1   2   8    15113.82    14961.52    263.27 o 
   2   2   8    19286.79    20399.40    300.29 o 
   3   2   8    11516.53    11987.68    225.45 o 
   4   2   8       97.63      -42.55     98.55 o 
   5   2   8    10555.33    10153.61    267.84 o 
   6   2   8      826.65      531.15    114.27 o 
   7   2   8    20655.38    21095.33    436.79 o 
   8   2   8    20563.69    20674.23    450.39 o 
   9   2   8     2189.25     2397.69    205.14 o 
  10   2   8     1299.03      960.37    172.83 o 
  11   2   8      152.23      -32.40    140.82 o 
  12   2   8     5921.91     5529.01    297.47 o 
  13   2   8      494.20      427.00    168.11 o 
  14   2   8     8753.91     9389.74    437.53 o 
  15   2   8       43.98      124.35    243.19 o 
  16   2   8      390.69       -4.35    240.66 o 
  17   2   8     1144.94      884.85    326.95 o 
 -21   3   8     4943.26     5956.72    925.03 o 
 -20   3   8      581.70      390.66    323.06 o 
 -19   3   8     1871.66     1807.40    691.98 o 
 -18   3   8     6540.46     6126.16    555.77 o 
 -17   3   8    12174.48    12056.31    628.17 o 
 -16   3   8     1617.62     1383.61    327.11 o 
 -15   3   8     1638.10     1569.82    319.29 o 
 -14   3   8    21764.27    21757.58    751.21 o 
 -13   3   8     1975.28     1822.41    280.92 o 
 -12   3   8     2423.74     2103.19    270.08 o 
 -11   3   8     1584.11     1711.93    215.02 o 
 -10   3   8    42920.13    43671.03    834.34 o 
  -9   3   8    13166.48    12930.54    299.20 o 
  -8   3   8    16251.32    16499.61    331.21 o 
  -7   3   8     4363.88     3942.63    121.40 o 
  -6   3   8    30762.13    32070.71    512.80 o 
  -5   3   8   118616.29   121930.03   1289.42 o 
  -4   3   8     8226.96     8212.07    165.28 o 
  -3   3   8     1124.68      865.76     87.64 o 
  -2   3   8    12669.67    12012.61    212.67 o 
  -1   3   8    40110.69    37228.38    633.90 o 
   0   3   8     1137.97     1559.30    138.18 o 
   1   3   8    15863.49    16079.90    287.31 o 
   2   3   8    85831.29    85927.30   1048.31 o 
   3   3   8    43300.30    45603.49    568.26 o 
   4   3   8     8028.32     7891.67    193.43 o 
   5   3   8      527.69      725.23    107.65 o 
   6   3   8    55321.31    55412.69    799.01 o 
   7   3   8     5218.72     4943.93    216.01 o 
   8   3   8    16176.06    15948.42    389.25 o 
   9   3   8     1310.60      674.52    149.57 o 
  10   3   8     8379.25     7910.40    407.13 o 
  11   3   8    28570.86    28386.28    605.95 o 
  12   3   8     2217.85     2415.88    250.22 o 
  13   3   8     1712.66     2269.40    280.09 o 
  14   3   8       69.26       68.50    204.46 o 
  15   3   8    14941.01    15663.07   1111.97 o 
  16   3   8       28.83       61.22    311.32 o 
  17   3   8       34.32      -38.21    249.74 o 
 -20   4   8        9.22     -181.91    442.80 o 
 -19   4   8     3798.61     3746.48    477.61 o 
 -18   4   8       45.04       27.16    261.18 o 
 -17   4   8      134.97     -213.78    256.93 o 
 -16   4   8     5526.00     5276.89    807.39 o 
 -15   4   8     5232.50     4725.85    452.86 o 
 -14   4   8     1402.13     1952.09    325.44 o 
 -13   4   8      111.10       98.83    279.74 o 
 -12   4   8    32598.12    30894.60    561.48 o 
 -11   4   8      170.11      -94.09     97.14 o 
 -10   4   8     4987.73     4526.62    196.70 o 
  -9   4   8     9543.56     9126.52    258.51 o 
  -8   4   8     8295.78     7243.58    215.28 o 
  -7   4   8    16121.49    16080.85    285.65 o 
  -6   4   8    16143.87    16560.89    374.61 o 
  -5   4   8       60.33      132.46     62.96 o 
  -4   4   8      109.39       90.32     63.10 o 
  -3   4   8    42976.70    42296.90    482.26 o 
  -2   4   8      266.29      107.41     82.47 o 
  -1   4   8       75.84      -54.40     73.00 o 
   0   4   8    12484.63    11832.83    312.51 o 
   1   4   8    22154.21    21778.59    453.83 o 
   2   4   8      933.76     1244.95    108.91 o 
   3   4   8        9.85       -5.89     83.66 o 
   4   4   8    32784.95    32459.47    517.35 o 
   5   4   8      130.77      -94.67     78.14 o 
   6   4   8    25594.21    25800.74    481.16 o 
   7   4   8     4883.57     5117.31    221.29 o 
   8   4   8    13368.47    12698.33    345.13 o 
   9   4   8    16047.20    15813.59    407.15 o 
  10   4   8     2468.45     2564.96    229.12 o 
  11   4   8     1979.88     1342.15    202.96 o 
  12   4   8      465.82      228.69    163.62 o 
  13   4   8     9400.72     8407.57    416.94 o 
  14   4   8     1262.75     1374.92    406.84 o 
  15   4   8       69.96      -98.80    224.90 o 
  16   4   8      912.94      680.21    309.41 o 
  17   4   8     3038.06     3465.49    699.71 o 
 -20   5   8     2037.05     2450.38    440.41 o 
 -19   5   8     1194.95     1795.00    575.37 o 
 -18   5   8      202.66      -18.36    265.01 o 
 -17   5   8     3107.63     2617.67    648.41 o 
 -16   5   8     6479.48     5860.42    455.38 o 
 -15   5   8     9164.56     9097.08    525.18 o 
 -14   5   8     2171.21     2236.75    343.55 o 
 -13   5   8      603.10       53.91    168.62 o 
 -12   5   8     2323.25     2004.67    284.67 o 
 -11   5   8     9434.93     8664.61    269.92 o 
 -10   5   8    30102.49    30438.05    663.27 o 
  -9   5   8    23914.93    24359.88    446.29 o 
  -8   5   8      993.00      840.51     92.52 o 
  -7   5   8    10124.20     9813.03    211.56 o 
  -6   5   8    24513.26    23767.34    473.06 o 
  -5   5   8    12259.71    11738.47    319.01 o 
  -4   5   8     8530.35     8257.16    217.98 o 
  -3   5   8     1709.95     1338.68    138.86 o 
  -2   5   8     8102.94     8719.67    277.74 o 
  -1   5   8    29769.27    28026.37    544.70 o 
   0   5   8    29900.45    29361.02    565.52 o 
   1   5   8    29379.77    30423.46    578.79 o 
   2   5   8     2850.18     2540.12    138.47 o 
   3   5   8      356.91      184.02     81.24 o 
   4   5   8     8878.20     8397.38    211.66 o 
   5   5   8    12756.29    12917.92    322.22 o 
   6   5   8    19324.14    17368.27    392.50 o 
   7   5   8     6530.68     5661.30    234.97 o 
   8   5   8      916.67     1079.12    160.09 o 
   9   5   8     5272.02     5269.94    250.89 o 
  10   5   8    14844.24    15699.51    428.06 o 
  11   5   8     7143.46     7003.45    312.17 o 
  12   5   8     1679.04     1419.26    252.92 o 
  13   5   8       18.30     -237.42    181.95 o 
  14   5   8     1164.18      702.84    259.89 o 
  15   5   8     4718.01     4827.69    420.01 o 
  16   5   8     3797.67     3417.14    663.05 o 
 -20   6   8      481.45      170.26    337.74 o 
 -19   6   8     2501.58     2621.52    865.19 o 
 -18   6   8     1954.12     2119.54    406.40 o 
 -17   6   8      659.11      234.37    268.17 o 
 -16   6   8     2268.16     1836.52    778.57 o 
 -15   6   8     1771.17     1660.72    338.05 o 
 -14   6   8       83.93     -216.12    144.08 o 
 -13   6   8    11046.52     9919.98    400.80 o 
 -12   6   8     4472.15     4750.78    314.00 o 
 -11   6   8     1650.45     1798.46    359.79 o 
 -10   6   8     1461.83      999.84    136.02 o 
  -9   6   8    17279.34    16979.20    362.85 o 
  -8   6   8       41.80     -110.55     73.70 o 
  -7   6   8     7302.09     7360.99    194.96 o 
  -6   6   8    15928.60    16367.95    340.17 o 
  -5   6   8     1695.24     1523.75    132.69 o 
  -4   6   8     2213.27     2114.73    149.49 o 
  -3   6   8    18085.46    18411.36    626.08 o 
  -2   6   8     7575.31     7803.60    278.91 o 
  -1   6   8      284.25      254.71    162.85 o 
   0   6   8    39414.63    41402.61    736.82 o 
   1   6   8     1778.63     2104.60    177.64 o 
   2   6   8     1526.60     1060.84    233.38 o 
   3   6   8    10549.93    10543.00    262.53 o 
   4   6   8    10973.79    11006.68    273.47 o 
   5   6   8     5172.26     4894.72    182.45 o 
   6   6   8     2109.87     2594.23    191.94 o 
   7   6   8    13265.78    13308.22    525.16 o 
   8   6   8      246.80      175.21    131.91 o 
   9   6   8      306.41      152.80    135.01 o 
  10   6   8     4629.86     4410.77    259.07 o 
  11   6   8     4012.83     4444.18    290.76 o 
  12   6   8     1257.15     1298.90    255.83 o 
  13   6   8     5848.82     6162.80    410.89 o 
  14   6   8     2299.24     2313.63    330.66 o 
  15   6   8       13.94     -172.02    265.33 o 
  16   6   8     1074.02      944.34    561.81 o 
 -19   7   8      219.61     -180.36    316.70 o 
 -18   7   8      842.35      484.29    338.34 o 
 -17   7   8     1171.41      390.67    310.47 o 
 -16   7   8    10132.63     9359.12    580.86 o 
 -15   7   8    12011.58    12554.82    633.53 o 
 -14   7   8     1185.66      673.49    221.78 o 
 -13   7   8     3688.08     2866.79    332.58 o 
 -12   7   8      911.33      927.58    209.05 o 
 -11   7   8    44111.41    43182.54    867.39 o 
 -10   7   8      510.77      221.42    150.97 o 
  -9   7   8     7073.91     7180.21    312.58 o 
  -8   7   8     9728.33     9491.25    269.34 o 
  -7   7   8    19670.38    18561.82    543.58 o 
  -6   7   8    14910.20    14372.30    409.16 o 
  -5   7   8        6.11     -122.75     81.84 o 
  -4   7   8    68162.32    68274.16   1080.41 o 
  -3   7   8        1.15     -263.76    175.84 o 
  -2   7   8    39253.88    40053.15   1024.51 o 
  -1   7   8     3580.98     3989.15    219.32 o 
   0   7   8    40785.83    40493.86    967.31 o 
   1   7   8    28216.49    28325.76    584.69 o 
   2   7   8     3081.36     2908.02    200.08 o 
   3   7   8     7521.77     6832.54    285.02 o 
   4   7   8     4479.48     3932.82    192.25 o 
   5   7   8    55098.61    56353.16   1056.87 o 
   6   7   8      214.62      -44.53    111.85 o 
   7   7   8       18.89     -168.22    112.48 o 
   8   7   8     4031.17     3911.48    262.11 o 
   9   7   8    11031.02    10289.79    354.55 o 
  10   7   8     4933.63     4854.88    290.55 o 
  11   7   8        8.18     -240.41    160.27 o 
  12   7   8    18138.04    19656.84    633.20 o 
  13   7   8      439.67      505.99    248.72 o 
  14   7   8     6991.13     6993.35    460.17 o 
  15   7   8        0.63     -389.55    259.70 o 
  16   7   8     5547.81     6032.02    615.44 o 
 -19   8   8     1145.94     1207.62    385.34 o 
 -18   8   8       89.69     -293.65    271.45 o 
 -17   8   8     1454.44     1506.41    379.78 o 
 -16   8   8     2172.03     2128.46    403.09 o 
 -15   8   8     1167.76     1013.71    254.17 o 
 -14   8   8     3760.51     3348.48    616.68 o 
 -13   8   8      540.06      347.52    195.89 o 
 -12   8   8     5023.23     5515.24    357.24 o 
 -11   8   8      505.37      593.14    193.12 o 
 -10   8   8      278.19      -95.80    138.43 o 
  -9   8   8     1104.92     1277.54    203.99 o 
  -8   8   8     7171.48     7120.12    327.42 o 
  -7   8   8     3052.18     2832.78    247.17 o 
  -6   8   8     1093.47     1130.87    226.52 o 
  -5   8   8      434.38      189.46    111.56 o 
  -4   8   8       72.93       68.01    132.34 o 
  -3   8   8    41053.08    44479.02   1565.05 o 
  -2   8   8     5137.13     4867.59    304.37 o 
  -1   8   8     7155.71     7202.96    294.07 o 
   0   8   8      537.78      330.89    133.37 o 
   1   8   8     6105.83     5803.18    265.42 o 
   2   8   8     4600.76     4159.02    227.35 o 
   3   8   8     1051.28     1190.37    162.06 o 
   4   8   8     2461.07     3019.15    229.26 o 
   5   8   8     1066.75     1125.21    195.01 o 
   6   8   8     7897.53     7501.72    348.66 o 
   7   8   8     1644.56     1628.20    196.77 o 
   8   8   8    10389.65    11053.73    589.35 o 
   9   8   8     5420.83     5511.45    303.58 o 
  10   8   8     1152.85      736.93    212.33 o 
  11   8   8       38.32     -234.15    179.08 o 
  12   8   8      106.89      282.69    281.89 o 
  13   8   8     2496.98     2933.72    404.96 o 
  14   8   8      250.37     -183.58    298.30 o 
  15   8   8       98.91     -397.43    264.95 o 
 -18   9   8      441.87     -339.92    304.13 o 
 -17   9   8      203.09     -232.11    297.65 o 
 -16   9   8      590.72      516.88    308.67 o 
 -15   9   8     2733.77     3142.04    356.45 o 
 -14   9   8        4.69     -290.95    193.97 o 
 -13   9   8      641.60      232.87    213.46 o 
 -12   9   8      108.27      250.43    191.20 o 
 -11   9   8    13610.65    12817.27    478.61 o 
 -10   9   8       32.27     -223.97    149.31 o 
  -9   9   8     3099.30     3289.97    391.65 o 
  -8   9   8    14685.08    13872.80    459.22 o 
  -7   9   8    10938.40    11147.45    339.25 o 
  -6   9   8     4787.70     4538.88    231.10 o 
  -5   9   8      108.18     -162.42    137.47 o 
  -4   9   8     7224.50     6969.48    700.98 o 
  -3   9   8      190.55       95.10    265.90 o 
  -2   9   8     4817.23     4200.98    308.68 o 
  -1   9   8     1029.11      423.48    184.81 o 
   0   9   8    10467.29    10267.90    365.11 o 
   1   9   8     6500.31     6028.28    280.70 o 
   2   9   8     1904.77     1919.83    199.57 o 
   3   9   8     2501.51     2346.21    371.87 o 
   4   9   8      187.87      245.79    195.14 o 
   5   9   8    20190.20    21296.97    843.16 o 
   6   9   8       81.33     -182.61    122.16 o 
   7   9   8       84.43     -193.40    128.93 o 
   8   9   8     8869.59     9170.78    349.80 o 
   9   9   8    10109.16    10456.58    464.37 o 
  10   9   8      989.92      678.79    199.70 o 
  11   9   8      763.59       55.55    210.77 o 
  12   9   8     2836.66     2891.41    348.69 o 
  13   9   8       46.75       11.92    309.37 o 
  14   9   8     2152.62     2207.44    481.58 o 
 -17  10   8     1216.90      814.22    386.54 o 
 -16  10   8     6956.98     7250.00    557.19 o 
 -15  10   8     2376.54     2349.29    334.71 o 
 -14  10   8     2207.40     1660.41    291.29 o 
 -13  10   8      212.23     -132.01    200.38 o 
 -12  10   8    25857.15    25333.00    949.15 o 
 -11  10   8      321.48     -272.78    181.85 o 
 -10  10   8    15379.09    15366.76    614.71 o 
  -9  10   8      307.91       97.96    184.89 o 
  -8  10   8    19170.96    19837.99    803.98 o 
  -7  10   8    19121.31    20608.95   1039.54 o 
  -6  10   8     2179.53     2126.11    272.62 o 
  -5  10   8     5543.55     5390.37    612.95 o 
  -4  10   8     2010.13     2611.23    830.63 o 
  -3  10   8    53171.96    53018.51   1191.94 o 
  -2  10   8        4.60     -113.56    156.15 o 
  -1  10   8     2727.71     2486.83    337.10 o 
   0  10   8     8286.30     7681.78    328.82 o 
   1  10   8    25393.38    25073.37    595.51 o 
   2  10   8     3918.77     4234.27    375.90 o 
   3  10   8      402.35      -88.61    173.39 o 
   4  10   8    27700.91    29472.80    881.11 o 
   5  10   8      245.57     -133.92    199.24 o 
   6  10   8    15590.27    14990.39    433.79 o 
   7  10   8     2249.99     2086.69    243.16 o 
   8  10   8    23079.13    23403.13   1153.56 o 
   9  10   8     5535.04     5691.49    329.12 o 
  10  10   8     2522.89     2558.52    323.73 o 
  11  10   8     1105.01      693.16    341.09 o 
  12  10   8     1278.11     1472.99    417.96 o 
  13  10   8    11185.76    12534.63    729.87 o 
  14  10   8       13.53     -148.55    290.64 o 
 -17  11   8     1800.31      937.83    478.40 o 
 -16  11   8      391.43      183.72    243.98 o 
 -15  11   8       81.17     -306.36    204.24 o 
 -14  11   8      958.86      992.59    290.47 o 
 -13  11   8      446.66      -95.71    218.09 o 
 -12  11   8       17.61      -56.07    205.19 o 
 -11  11   8     1100.87     1187.28    266.72 o 
 -10  11   8     1430.81      901.69    249.32 o 
  -9  11   8        0.61     -255.96    170.64 o 
  -8  11   8     4765.77     4574.15    370.32 o 
  -7  11   8     3809.89     4787.78    374.16 o 
  -6  11   8     1058.67     1063.62    232.48 o 
  -5  11   8     8407.34     8608.47    447.84 o 
  -4  11   8     4664.57     4705.21    365.86 o 
  -3  11   8      704.23      637.64    263.78 o 
  -2  11   8       29.66      -70.59    164.71 o 
  -1  11   8     1031.65      791.65    231.19 o 
   0  11   8      226.04      256.06    152.27 o 
   1  11   8     3958.30     3852.89    382.11 o 
   2  11   8     5479.96     5374.97    393.85 o 
   3  11   8     2189.45     1534.45    287.18 o 
   4  11   8     1419.40     1365.00    313.46 o 
   5  11   8     4944.60     5442.94    448.54 o 
   6  11   8     3937.03     3899.02    788.93 o 
   7  11   8       32.70     -150.13    151.20 o 
   8  11   8      944.63     1162.86    214.66 o 
   9  11   8      676.99      763.20    205.41 o 
  10  11   8       21.49     -188.57    250.55 o 
  11  11   8     1376.22      711.50    338.04 o 
  12  11   8      862.29      924.36    415.45 o 
  13  11   8       20.43      255.24    345.99 o 
 -16  12   8      969.83      768.92    295.47 o 
 -15  12   8      557.74      281.20    259.47 o 
 -14  12   8     2195.67     1858.19    334.41 o 
 -13  12   8     1873.58     1340.16    300.47 o 
 -12  12   8     7528.87     8526.13    455.45 o 
 -11  12   8      711.53      325.55    241.83 o 
 -10  12   8       93.33     -278.44    185.62 o 
  -9  12   8      140.99     -105.15    213.54 o 
  -8  12   8    12822.29    13898.80    536.96 o 
  -7  12   8    14148.85    15471.81    692.65 o 
  -6  12   8     1422.87     1352.58    360.77 o 
  -5  12   8       67.30     -322.91    215.28 o 
  -4  12   8     3757.55     3430.65    374.56 o 
  -3  12   8    17805.72    17805.26    671.46 o 
  -2  12   8     3206.08     3134.42    378.77 o 
  -1  12   8      851.76      326.14    232.20 o 
   0  12   8     1147.62      940.31    278.17 o 
   1  12   8    14912.67    14322.97    679.20 o 
   2  12   8     3546.94     3680.10    524.63 o 
   3  12   8     9494.77     9090.46    513.14 o 
   4  12   8    12488.47    12630.16   1110.57 o 
   5  12   8      539.95      -28.98    235.15 o 
   6  12   8     1651.69     1543.68    334.76 o 
   7  12   8     1025.86      685.26    244.14 o 
   8  12   8     6039.37     5701.80    324.70 o 
   9  12   8     2839.38     2388.95    418.95 o 
  10  12   8      147.38     -109.74    287.17 o 
  11  12   8        0.92     -271.80    298.90 o 
  12  12   8     2873.93     3441.34    532.12 o 
 -14  13   8     1196.19     1246.02    321.71 o 
 -13  13   8     1605.94     1044.25    308.37 o 
 -12  13   8       67.55      -27.18    228.86 o 
 -11  13   8    10637.31    11148.06    531.64 o 
 -10  13   8      527.97      340.50    248.02 o 
  -9  13   8      166.38      119.69    221.16 o 
  -8  13   8     7681.65     8657.78    756.76 o 
  -7  13   8     4255.48     4893.12    660.50 o 
  -6  13   8     1334.25     1532.15    328.87 o 
  -5  13   8     1259.67     1064.49    381.17 o 
  -4  13   8     8269.59     7476.24    692.22 o 
  -3  13   8      403.47      273.65    239.85 o 
  -2  13   8    10084.50    10341.19    766.86 o 
  -1  13   8     2176.21     2496.41    365.51 o 
   0  13   8     4360.00     3814.43    424.68 o 
   1  13   8     6279.04     6324.88    448.89 o 
   2  13   8     2348.47     3054.71    529.15 o 
   3  13   8     4565.99     5027.38    485.64 o 
   4  13   8      185.61      -15.86    259.50 o 
   5  13   8    13139.59    13672.73    652.24 o 
   6  13   8      244.39      167.87    386.24 o 
   7  13   8      161.81     -242.68    202.89 o 
   8  13   8     3161.99     3525.65    374.48 o 
   9  13   8     5324.73     4770.37    553.55 o 
  10  13   8      439.00      184.45    307.09 o 
  11  13   8      234.95     -159.07    356.74 o 
 -13  14   8     6274.72     7577.28    550.98 o 
 -12  14   8       90.71     -199.14    233.56 o 
 -11  14   8     2648.70     2766.58    378.65 o 
 -10  14   8      948.04      909.44    575.09 o 
  -9  14   8     7967.82     8198.37    867.53 o 
  -8  14   8      322.74      550.36    885.35 o 
  -7  14   8      524.38      299.38    328.98 o 
  -6  14   8     6392.31     7305.72    737.37 o 
  -5  14   8     2420.05     2719.28    454.51 o 
  -4  14   8     3232.18     4450.70   1574.01 o 
  -3  14   8       13.39     -308.12    352.22 o 
  -2  14   8    18864.42    17844.06    735.51 o 
  -1  14   8     2203.16     2465.83    478.95 o 
   0  14   8     2743.01     3065.56    420.76 o 
   1  14   8     1813.99     1677.72    341.94 o 
   2  14   8     3164.05     3517.55    629.58 o 
   3  14   8    11556.29    10848.33    826.36 o 
   4  14   8      760.65      173.82    283.25 o 
   5  14   8       36.63      -26.53    258.37 o 
   6  14   8      108.48      139.44    271.57 o 
   7  14   8     8208.22     7618.34    450.65 o 
   8  14   8      282.98      240.21    316.83 o 
   9  14   8      102.90     -253.46    276.63 o 
 -11  15   8     2221.23     2438.87    491.72 o 
 -10  15   8     1558.55     1589.49    440.27 o 
  -9  15   8     1330.15     1298.68    428.10 o 
  -8  15   8       18.05     -361.76    330.58 o 
  -7  15   8     1826.69     1804.43    456.46 o 
  -6  15   8     6051.77     6319.72    820.78 o 
  -5  15   8     4462.52     6816.33   1686.31 o 
  -4  15   8     4132.32     6131.69   1967.10 o 
  -3  15   8      674.78     1022.25    605.38 o 
  -2  15   8      218.38      209.85    446.27 o 
  -1  15   8     3210.56     3641.99   1022.44 o 
   0  15   8     4382.62     4711.05    514.81 o 
   1  15   8     1516.83     1408.87    347.91 o 
   2  15   8      114.70      -15.37    277.18 o 
   3  15   8        1.92     -279.77    261.00 o 
   4  15   8     1509.97     1368.51    472.04 o 
   5  15   8     2742.48     3099.19    444.53 o 
   6  15   8     1717.93     1343.59    351.71 o 
   7  15   8      250.38       47.43    252.78 o 
   8  15   8      104.23     -609.34    460.06 o 
  -9  16   8     2032.71     2694.99    521.92 o 
  -8  16   8        2.13     -451.81    301.21 o 
  -7  16   8      163.20     -299.67    361.54 o 
  -6  16   8     2422.20     1716.57    587.08 o 
  -5  16   8     2741.61     2944.33    648.17 o 
  -4  16   8     1358.33     1649.88    683.48 o 
  -3  16   8     2179.92     2729.89    943.81 o 
  -2  16   8     2828.10     4348.83   2181.78 o 
  -1  16   8      326.40      236.62    362.59 o 
   0  16   8     1719.40     2625.53    648.17 o 
   1  16   8     3163.56     2821.47    434.96 o 
   2  16   8       69.41     -174.61    265.54 o 
   3  16   8     1747.01     1330.81    760.51 o 
   4  16   8     2225.44     1561.49    410.80 o 
   5  16   8      158.05     -409.53    273.02 o 
  -5  17   8     9515.49    12163.97   1036.99 o 
  -4  17   8      134.57     -405.87    410.12 o 
  -3  17   8     1229.72     1187.15    695.96 o 
  -2  17   8      248.44     -297.69    375.40 o 
  -1  17   8    11356.15    16085.96   6310.42 o 
   0  17   8      508.73      369.63    768.74 o 
   1  17   8      288.90      -41.44    472.30 o 
   2  17   8     5734.81     5946.75   1045.92 o 
 -21   1   9     4776.97     5532.08    565.57 o 
 -20   1   9       71.13     -364.71    243.14 o 
 -19   1   9     2638.17     2823.05    425.89 o 
 -18   1   9     5884.65     6302.23    531.52 o 
 -17   1   9     2122.18     2531.09    571.38 o 
 -16   1   9     1937.25     2081.20    346.53 o 
 -15   1   9     1943.47     2010.78    341.27 o 
 -14   1   9    32122.97    33513.46   1728.41 o 
 -13   1   9      437.72      199.00    202.47 o 
 -12   1   9       75.53     -100.05    116.80 o 
 -11   1   9       63.98     -115.12     76.75 o 
 -10   1   9    35242.72    35939.54    571.34 o 
  -9   1   9    78120.18    81930.56    904.29 o 
  -8   1   9    20190.56    20981.91    298.61 o 
  -7   1   9    56090.18    56652.88    606.93 o 
  -6   1   9      309.93      352.11     66.10 o 
  -5   1   9    59499.33    60515.45    626.23 o 
  -4   1   9    16687.72    17284.47    254.33 o 
  -3   1   9    71746.66    76251.63    749.60 o 
  -2   1   9    25760.46    24954.31    301.06 o 
  -1   1   9    58565.22    60648.30    801.43 o 
   0   1   9    25770.76    25937.29    434.33 o 
   1   1   9      791.39      658.85     61.29 o 
   2   1   9   118699.13   121146.59   1256.38 o 
   3   1   9     2845.32     3097.83    143.68 o 
   4   1   9    26017.45    26784.67    480.17 o 
   5   1   9     1748.42     1668.73    141.56 o 
   6   1   9    38424.56    37694.27    696.55 o 
   7   1   9    26792.85    25741.11    503.89 o 
   8   1   9     1010.72      415.22    127.58 o 
   9   1   9     1413.89     1406.37    173.68 o 
  10   1   9     1487.71     1620.17    199.07 o 
  11   1   9    32188.48    34618.30    682.77 o 
  12   1   9      137.80     -214.33    142.88 o 
  13   1   9     4045.62     4524.82    317.73 o 
  14   1   9     3473.26     4227.11    363.31 o 
  15   1   9     4542.99     4895.81    493.17 o 
  16   1   9     2065.73     1221.93    332.50 o 
  17   1   9      372.77       12.75    405.36 o 
 -21   2   9       47.09      -61.96    310.28 o 
 -20   2   9      423.52      432.82    319.27 o 
 -19   2   9     1912.82     2191.37    402.54 o 
 -18   2   9     5254.10     6165.07    526.47 o 
 -17   2   9    11905.85    12484.29    630.89 o 
 -16   2   9     3209.35     3482.29    422.50 o 
 -15   2   9     9533.22     9043.82    659.61 o 
 -14   2   9       16.33     -212.70    141.80 o 
 -13   2   9    22837.97    22764.94    653.90 o 
 -12   2   9     3513.77     3110.01    190.20 o 
 -11   2   9     7046.48     6689.39    238.19 o 
 -10   2   9    23288.32    22259.70    421.90 o 
  -9   2   9    41725.50    42195.52    688.12 o 
  -8   2   9     7313.51     6898.41    163.89 o 
  -7   2   9     6412.90     6864.59    166.38 o 
  -6   2   9   108210.10   112158.69   1119.44 o 
  -5   2   9     2288.59     2259.94    109.07 o 
  -4   2   9    27122.76    26697.27    338.17 o 
  -3   2   9      207.21      150.70     53.33 o 
  -2   2   9    20954.59    19784.63    325.21 o 
  -1   2   9    36037.37    35983.00    557.38 o 
   0   2   9    10074.71     8817.77    233.88 o 
   1   2   9     6503.87     7323.77    169.73 o 
   2   2   9     5415.56     6295.62    153.24 o 
   3   2   9    88473.08    93131.36   1014.39 o 
   4   2   9       44.69     -103.47     68.98 o 
   5   2   9     6726.67     6398.34    210.80 o 
   6   2   9    13711.86    15558.03    355.91 o 
   7   2   9    20639.46    20883.04    441.85 o 
   8   2   9       31.91      -15.85    107.25 o 
   9   2   9      631.53      226.78    140.87 o 
  10   2   9     8463.56     7305.49    296.51 o 
  11   2   9      115.18     -114.07    144.44 o 
  12   2   9     8974.83     8413.66    375.80 o 
  13   2   9     3285.43     3644.85    292.06 o 
  14   2   9     9558.05    10058.68    455.11 o 
  15   2   9     2131.35     2299.95    397.05 o 
  16   2   9     1144.15      658.69    326.67 o 
  17   2   9      661.33      503.12    466.46 o 
 -21   3   9        1.32     -189.63    305.19 o 
 -20   3   9     2709.38     2576.75    442.89 o 
 -19   3   9      500.66      100.27    409.62 o 
 -18   3   9      805.99      704.27    317.52 o 
 -17   3   9      181.28       41.93    354.08 o 
 -16   3   9       33.95     -322.66    215.10 o 
 -15   3   9     5948.57     6040.84    431.34 o 
 -14   3   9     1794.40     1872.42    243.23 o 
 -13   3   9     6840.60     6398.34    314.55 o 
 -12   3   9     4026.44     3706.75    206.15 o 
 -11   3   9     9218.01     8908.29    269.62 o 
 -10   3   9    13498.25    13377.76    319.61 o 
  -9   3   9     2844.88     2246.48    160.02 o 
  -8   3   9    10037.71     9675.16    193.91 o 
  -7   3   9        6.57      -67.89     54.30 o 
  -6   3   9     6512.38     5927.55    160.75 o 
  -5   3   9     4623.33     4653.25    137.11 o 
  -4   3   9    45886.42    45585.53    547.98 o 
  -3   3   9     3502.14     3340.36    130.31 o 
  -2   3   9     1358.18     1148.99     85.46 o 
  -1   3   9     6865.82     6801.37    204.70 o 
   0   3   9    16869.17    17979.28    519.09 o 
   1   3   9    20721.90    18886.87    325.49 o 
   2   3   9     6634.31     6756.06    254.17 o 
   3   3   9      972.29     1103.22    119.45 o 
   4   3   9     4144.19     4855.66    156.59 o 
   5   3   9    17818.98    18882.58    399.52 o 
   6   3   9     3677.59     4506.73    370.30 o 
   7   3   9     7429.83     6770.16    249.43 o 
   8   3   9     8468.90     7603.09    272.41 o 
   9   3   9     4230.66     3887.96    240.70 o 
  10   3   9      299.93      110.64    131.92 o 
  11   3   9      382.91      274.90    159.28 o 
  12   3   9     4758.63     4858.91    425.01 o 
  13   3   9      670.37      524.82    222.11 o 
  14   3   9     1805.29     2270.77    375.65 o 
  15   3   9        0.88     -184.64    200.98 o 
  16   3   9     1978.92     2208.50    567.96 o 
  17   3   9     2156.67     1745.79    529.65 o 
 -20   4   9      274.96      504.41    343.89 o 
 -19   4   9      695.16      210.51    279.73 o 
 -18   4   9     2732.75     3267.80    506.01 o 
 -17   4   9    11231.62    10360.09   1441.01 o 
 -16   4   9       10.84     -210.84    218.69 o 
 -15   4   9     2924.12     2774.47    379.83 o 
 -14   4   9     1826.47     1793.20    318.34 o 
 -13   4   9    16631.32    16486.24    477.82 o 
 -12   4   9     5148.65     5002.55    225.71 o 
 -11   4   9    19620.40    20198.86    421.25 o 
 -10   4   9    26176.50    25158.15    467.60 o 
  -9   4   9    14931.39    13811.55    320.06 o 
  -8   4   9    20649.43    19907.96    355.56 o 
  -7   4   9      338.06      496.44     79.36 o 
  -6   4   9    34120.73    31512.46    476.70 o 
  -5   4   9     5554.09     5484.88    155.44 o 
  -4   4   9    18964.58    18260.53    276.07 o 
  -3   4   9     3984.31     4054.55    124.86 o 
  -2   4   9    30504.89    29850.66    564.10 o 
  -1   4   9    33503.27    33575.25    636.20 o 
   0   4   9      432.27      704.68    127.43 o 
   1   4   9    20446.77    22156.66    474.13 o 
   2   4   9     7747.93     7747.27    251.63 o 
   3   4   9    66933.86    67001.20    905.50 o 
   4   4   9      586.50      544.19     87.89 o 
   5   4   9     8064.10     7048.40    234.08 o 
   6   4   9     4845.05     4828.08    210.76 o 
   7   4   9    10450.51     9095.93    289.56 o 
   8   4   9     2743.85     2664.33    244.70 o 
   9   4   9     1461.44     1822.22    193.02 o 
  10   4   9    17271.66    18045.48    464.17 o 
  11   4   9      110.65     -170.45    145.64 o 
  12   4   9     3130.64     3149.30    277.99 o 
  13   4   9       45.91      -87.99    187.77 o 
  14   4   9    14260.35    16299.43   1084.94 o 
  15   4   9     4140.88     4345.61    495.55 o 
  16   4   9      404.12     -270.94    384.09 o 
 -20   5   9     4521.86     4560.97    547.56 o 
 -19   5   9      170.83      417.64    316.12 o 
 -18   5   9     2905.14     3237.98    455.85 o 
 -17   5   9     2206.58     1720.77    474.43 o 
 -16   5   9      136.66     -319.57    213.05 o 
 -15   5   9     5617.86     6235.51    448.08 o 
 -14   5   9     8541.92     9287.20    507.49 o 
 -13   5   9     1546.58     1273.92    221.57 o 
 -12   5   9     4368.77     4099.68    285.10 o 
 -11   5   9    13152.97    12378.93    335.24 o 
 -10   5   9    11487.67    10692.83    290.90 o 
  -9   5   9     3405.54     3096.43    177.53 o 
  -8   5   9    36640.39    35691.78    545.39 o 
  -7   5   9    10616.95    10120.59    221.57 o 
  -6   5   9    12252.79    11984.01    242.02 o 
  -5   5   9    20639.07    20094.34    326.61 o 
  -4   5   9    29528.74    28685.37    413.15 o 
  -3   5   9    14985.93    16540.69    294.00 o 
  -2   5   9    25354.00    23633.62    796.88 o 
  -1   5   9    28137.89    28491.78    565.53 o 
   0   5   9    12707.40    13521.18    361.98 o 
   1   5   9     3433.63     2103.72    203.76 o 
   2   5   9    18966.55    18727.48    356.44 o 
   3   5   9       39.15      -83.01     71.87 o 
   4   5   9     6727.05     6938.43    199.04 o 
   5   5   9    34419.84    35133.84    795.41 o 
   6   5   9     2359.71     2623.74    192.68 o 
   7   5   9      984.60      745.67    141.61 o 
   8   5   9    15800.68    16752.32    414.73 o 
   9   5   9     3225.96     3462.99    250.61 o 
  10   5   9     1118.67      747.32    172.16 o 
  11   5   9     6415.80     6823.77    313.22 o 
  12   5   9     6396.68     6778.97    323.88 o 
  13   5   9        2.53     -106.33    182.89 o 
  14   5   9     2340.33     2345.43    474.16 o 
  15   5   9     1367.90     1545.11    380.83 o 
  16   5   9      634.83      863.33    486.62 o 
 -20   6   9      583.44      446.94    343.34 o 
 -19   6   9     2471.68     2571.73    440.22 o 
 -18   6   9     1646.14     1437.51    383.18 o 
 -17   6   9     3101.63     3567.63    459.19 o 
 -16   6   9    10808.77    10274.30    624.48 o 
 -15   6   9       28.15     -226.16    211.38 o 
 -14   6   9      240.42      -99.92    169.63 o 
 -13   6   9      239.32      -65.71    161.46 o 
 -12   6   9    40870.57    40308.47    830.56 o 
 -11   6   9     4842.75     4794.30    293.61 o 
 -10   6   9      193.07       38.12    102.35 o 
  -9   6   9     1902.29     1755.41    154.61 o 
  -8   6   9    20379.71    20453.63    344.40 o 
  -7   6   9    48685.29    49316.53    631.13 o 
  -6   6   9     3455.72     3498.14    147.97 o 
  -5   6   9     4281.35     4254.95    176.45 o 
  -4   6   9     5576.36     4954.90    188.62 o 
  -3   6   9    38299.85    37652.96    698.29 o 
  -2   6   9     8714.30     8541.32    296.29 o 
  -1   6   9    30716.68    31915.33    626.35 o 
   0   6   9    50894.68    50121.04    859.23 o 
   1   6   9     7586.03     7609.89    279.04 o 
   2   6   9     9493.64     9469.12    305.84 o 
   3   6   9     1174.12      961.26    154.15 o 
   4   6   9    37266.13    37044.04    590.91 o 
   5   6   9    10836.32    11177.24    264.36 o 
   6   6   9    12013.31    10820.02    372.71 o 
   7   6   9        1.02     -149.42    110.79 o 
   8   6   9    14034.83    14453.80    397.97 o 
   9   6   9    12556.84    12653.32    387.02 o 
  10   6   9     1521.29     1140.68    196.17 o 
  11   6   9      424.54      232.86    171.20 o 
  12   6   9      197.80      111.40    197.73 o 
  13   6   9     8297.12     8956.87    570.53 o 
  14   6   9     2952.38     3680.29    472.56 o 
  15   6   9      805.51      352.89    320.69 o 
  16   6   9     3708.21     4692.72    753.89 o 
 -19   7   9      217.50      703.87    336.80 o 
 -18   7   9     1050.47      720.79    336.07 o 
 -17   7   9       94.54      170.19    281.15 o 
 -16   7   9        8.50     -119.01    257.24 o 
 -15   7   9      548.50      621.94    301.61 o 
 -14   7   9     4046.50     3856.36    343.52 o 
 -13   7   9      245.01     -177.14    151.55 o 
 -12   7   9       88.49       32.30    168.57 o 
 -11   7   9      226.97      108.66    147.36 o 
 -10   7   9     1736.35     1483.81    205.61 o 
  -9   7   9     7979.20     7227.54    245.41 o 
  -8   7   9     3984.98     4081.01    252.63 o 
  -7   7   9     3025.33     3051.13    181.81 o 
  -6   7   9     2276.37     2390.39    171.71 o 
  -5   7   9     3780.94     3448.44    184.33 o 
  -4   7   9     1659.66     1778.34    186.18 o 
  -3   7   9    11836.70    11324.90    426.64 o 
  -2   7   9    10149.02     9793.54    332.45 o 
  -1   7   9      337.84       68.47    106.78 o 
   0   7   9     1763.25     1685.74    246.69 o 
   1   7   9      446.63      405.37    170.06 o 
   2   7   9     8833.96     8075.83    419.30 o 
   3   7   9      472.49      475.84    112.98 o 
   4   7   9     2115.29     2245.76    166.92 o 
   5   7   9       77.98       34.89    109.53 o 
   6   7   9     2077.31     2220.30    198.54 o 
   7   7   9     2590.94     2741.99    227.78 o 
   8   7   9      138.07     -133.72    121.92 o 
   9   7   9     3479.64     3351.14    267.05 o 
  10   7   9       83.93     -209.60    139.73 o 
  11   7   9     1975.21     2163.99    245.96 o 
  12   7   9       49.57      184.22    268.99 o 
  13   7   9      106.02     -144.11    263.52 o 
  14   7   9      455.20     -156.58    272.30 o 
  15   7   9      386.10      677.24    369.77 o 
 -19   8   9     4573.94     4776.71    746.56 o 
 -18   8   9      238.33     -125.61    286.71 o 
 -17   8   9      316.44      317.29    426.62 o 
 -16   8   9    11118.00    11316.29    634.90 o 
 -15   8   9      210.08     -309.42    243.27 o 
 -14   8   9     1292.52     1382.32    264.81 o 
 -13   8   9     1258.27      996.35    232.43 o 
 -12   8   9    18312.55    18208.27    555.04 o 
 -11   8   9     3129.79     4144.57    323.39 o 
 -10   8   9     1618.35     1148.77    210.77 o 
  -9   8   9    12884.65    11893.50    412.62 o 
  -8   8   9     9640.06     9565.93    366.93 o 
  -7   8   9    42049.15    41830.90    682.23 o 
  -6   8   9       14.77     -125.25     83.50 o 
  -5   8   9     7931.46     7954.51    265.48 o 
  -4   8   9     6969.66     6571.90    465.90 o 
  -3   8   9    52175.34    52302.99   1118.49 o 
  -2   8   9     3026.63     3169.49    374.90 o 
  -1   8   9     1142.32     1234.76    180.82 o 
   0   8   9    35271.16    33367.52    682.21 o 
   1   8   9    14511.66    14215.11    411.92 o 
   2   8   9     8056.85     6748.54    305.00 o 
   3   8   9     1247.69      872.03    150.62 o 
   4   8   9    35634.52    37344.76    758.69 o 
   5   8   9     7240.65     6541.72    470.30 o 
   6   8   9     4730.59     4504.79    370.72 o 
   7   8   9     5656.90     5228.27    274.07 o 
   8   8   9     5063.26     5610.79    292.33 o 
   9   8   9    19180.26    20554.56    832.27 o 
  10   8   9      287.88      -67.29    148.37 o 
  11   8   9     1660.57     1012.65    354.02 o 
  12   8   9      336.98      -85.56    291.74 o 
  13   8   9    11866.17    13176.75    814.14 o 
  14   8   9      404.02      -12.10    341.43 o 
  15   8   9      256.96     -221.83    277.36 o 
 -18   9   9        9.56     -417.86    278.58 o 
 -17   9   9     1652.03     1497.00    377.73 o 
 -16   9   9     1937.51     2488.89    419.90 o 
 -15   9   9    10311.47    11021.21    496.25 o 
 -14   9   9      101.19     -271.57    181.04 o 
 -13   9   9     5614.67     5069.45    356.24 o 
 -12   9   9     3307.74     3668.97    326.30 o 
 -11   9   9    24218.18    23439.58    725.22 o 
 -10   9   9     3580.51     3515.59    355.54 o 
  -9   9   9     2044.21     1710.42    245.03 o 
  -8   9   9    22318.03    21800.34    580.98 o 
  -7   9   9     1976.62     2358.99    200.92 o 
  -6   9   9     5061.75     4603.11    229.54 o 
  -5   9   9      934.91      379.06    180.22 o 
  -4   9   9    36529.15    34975.62    874.07 o 
  -3   9   9    13324.38    13716.37    559.67 o 
  -2   9   9     4210.98     3594.71    314.87 o 
  -1   9   9     6177.32     5799.22    288.44 o 
   0   9   9    20850.76    21347.96    614.64 o 
   1   9   9    24209.39    23374.62    561.02 o 
   2   9   9       16.83     -156.49    104.33 o 
   3   9   9      625.79      238.37    198.39 o 
   4   9   9     2319.11     1878.09    618.93 o 
   5   9   9    23475.69    24457.25    621.27 o 
   6   9   9     3782.52     3099.30    247.29 o 
   7   9   9     4676.33     4755.07    271.24 o 
   8   9   9    14014.16    14156.66    533.54 o 
   9   9   9     3715.55     4521.77    311.39 o 
  10   9   9      944.32      771.29    256.67 o 
  11   9   9      461.71     -324.80    255.20 o 
  12   9   9     7510.45     7976.78    578.07 o 
  13   9   9      809.80      566.07    357.61 o 
  14   9   9     2124.41     1911.68    438.98 o 
 -17  10   9       37.34     -239.47    354.88 o 
 -16  10   9      127.10      282.21    305.21 o 
 -15  10   9      648.35      558.74    268.81 o 
 -14  10   9      269.21     -292.03    194.69 o 
 -13  10   9      122.34       45.21    203.63 o 
 -12  10   9      820.09      885.84    236.49 o 
 -11  10   9      703.41      388.05    217.61 o 
 -10  10   9       53.46     -249.37    166.25 o 
  -9  10   9        6.70      -92.69    176.52 o 
  -8  10   9     1741.67     2081.77    385.87 o 
  -7  10   9     2568.53     2943.93    252.63 o 
  -6  10   9      125.62     -136.94    141.55 o 
  -5  10   9      880.92      658.24    346.13 o 
  -4  10   9      915.97      722.44    218.21 o 
  -3  10   9       22.14       93.44    181.61 o 
  -2  10   9     2169.19     2017.20    357.00 o 
  -1  10   9      498.40      272.23    149.24 o 
   0  10   9       40.69      -87.57    129.66 o 
   1  10   9      466.74      592.77    170.22 o 
   2  10   9      757.20      780.23    256.09 o 
   3  10   9      596.18      578.16    240.11 o 
   4  10   9      335.62      201.64    220.59 o 
   5  10   9     1487.14     1351.48    302.29 o 
   6  10   9       19.20     -207.00    138.00 o 
   7  10   9      106.07     -214.61    143.07 o 
   8  10   9     1317.01     1421.11    221.15 o 
   9  10   9     1755.67     2127.68    311.56 o 
  10  10   9      344.91      293.68    300.57 o 
  11  10   9      358.59      -84.07    286.09 o 
  12  10   9      174.61      -46.66    318.46 o 
  13  10   9      255.94      195.82    340.68 o 
 -16  11   9      660.95      454.77    347.48 o 
 -15  11   9     8219.88     9265.40    741.18 o 
 -14  11   9      230.27      -80.21    240.30 o 
 -13  11   9     5533.37     5774.85    437.80 o 
 -12  11   9     2777.60     2864.43    334.59 o 
 -11  11   9    18728.27    18332.66    660.35 o 
 -10  11   9     3647.60     4094.67    369.21 o 
  -9  11   9     3201.39     3069.15    378.92 o 
  -8  11   9    28198.16    30031.12    823.48 o 
  -7  11   9      521.91      390.84    196.61 o 
  -6  11   9    10229.86    10760.83    976.43 o 
  -5  11   9      244.38      -48.47    183.40 o 
  -4  11   9    19480.36    17714.97    637.75 o 
  -3  11   9     8338.31     7229.72    425.75 o 
  -2  11   9     3111.80     2502.13    593.96 o 
  -1  11   9      989.79      517.26    187.58 o 
   0  11   9    14819.54    15041.76    480.80 o 
   1  11   9    20870.06    19752.60    707.34 o 
   2  11   9      188.86     -115.00    196.62 o 
   3  11   9     1688.84     1915.96    321.76 o 
   4  11   9      783.87      231.65    246.60 o 
   5  11   9    19860.40    18819.48    960.49 o 
   6  11   9      752.64      330.18    210.09 o 
   7  11   9     1548.02     1354.69    224.11 o 
   8  11   9    13173.55    13511.89   1260.02 o 
   9  11   9     4579.73     5009.12    408.21 o 
  10  11   9     2794.00     2671.43    439.95 o 
  11  11   9      515.29     -136.51    291.63 o 
  12  11   9     9991.45    11099.94   1346.18 o 
 -15  12   9     1031.77      607.60    291.71 o 
 -14  12   9      220.13     -213.61    216.93 o 
 -13  12   9     1622.18     1777.86    312.30 o 
 -12  12   9     6381.50     6586.21    413.33 o 
 -11  12   9      787.80      994.80    276.76 o 
 -10  12   9     2864.75     3147.49    718.58 o 
  -9  12   9     3802.33     3753.93    367.98 o 
  -8  12   9     3109.51     2942.73    509.79 o 
  -7  12   9     5404.59     5731.17    505.08 o 
  -6  12   9    11736.21    14658.68   1427.96 o 
  -5  12   9     2256.21     1882.96    320.40 o 
  -4  12   9     1529.55     1538.50    308.89 o 
  -3  12   9    11953.76    11130.22    540.41 o 
  -2  12   9        7.51     -195.54    181.57 o 
  -1  12   9      155.95      219.63    228.17 o 
   0  12   9    20111.18    18750.92    706.97 o 
   1  12   9     4231.43     4373.28    433.72 o 
   2  12   9      200.51      190.66    239.78 o 
   3  12   9     5785.44     5964.50    477.05 o 
   4  12   9     8417.81     9075.29    536.74 o 
   5  12   9      308.77      103.69    247.39 o 
   6  12   9     6133.81     4713.80    847.53 o 
   7  12   9     2560.08     2502.00    386.36 o 
   8  12   9     1219.49      684.18    257.60 o 
   9  12   9     5786.78     6385.84    561.22 o 
  10  12   9     1915.04     2078.37    438.07 o 
  11  12   9      560.56     -365.38    317.94 o 
 -14  13   9     3296.04     3044.07    398.81 o 
 -13  13   9      498.30      361.29    267.15 o 
 -12  13   9        7.04     -307.03    213.23 o 
 -11  13   9        4.07     -169.03    374.26 o 
 -10  13   9     2569.66     2943.61    367.56 o 
  -9  13   9     6978.84     7113.02    527.28 o 
  -8  13   9       13.05       41.03    330.45 o 
  -7  13   9      709.31      833.02    337.15 o 
  -6  13   9     1606.06     1744.19    486.09 o 
  -5  13   9     7690.69     9466.79   2015.82 o 
  -4  13   9     1541.79     1002.06    292.22 o 
  -3  13   9     4814.99     4243.95    452.89 o 
  -2  13   9      630.93      338.20    253.22 o 
  -1  13   9     1902.95     1282.39    311.09 o 
   0  13   9     6076.06     4723.15    917.38 o 
   1  13   9     1494.79     1500.87    320.89 o 
   2  13   9     7444.94     7490.35    626.07 o 
   3  13   9      756.76      518.30    286.53 o 
   4  13   9      787.77      403.85    277.61 o 
   5  13   9      432.96      360.00    311.60 o 
   6  13   9     2339.18     2245.35    394.30 o 
   7  13   9     3122.26     2813.83    345.41 o 
   8  13   9        7.68     -231.62    290.51 o 
   9  13   9        7.46     -311.99    268.63 o 
  10  13   9      193.67     -134.07    315.28 o 
 -13  14   9        0.07       79.75    261.95 o 
 -12  14   9     3715.37     3697.93    430.88 o 
 -11  14   9     2000.92     1832.49    336.53 o 
 -10  14   9      649.63       58.99    324.87 o 
  -9  14   9     1085.08     1397.97    594.23 o 
  -8  14   9     3042.72     4247.57   1297.49 o 
  -7  14   9     8688.66     9097.83    609.57 o 
  -6  14   9      141.60      235.88    397.93 o 
  -5  14   9     1765.31     2105.70    927.08 o 
  -4  14   9      892.80      888.83    485.56 o 
  -3  14   9     7597.00     7641.91    503.83 o 
  -2  14   9      677.82      532.04    282.49 o 
  -1  14   9     1712.29     1814.88    367.74 o 
   0  14   9    11529.17    11998.67    622.36 o 
   1  14   9      923.41      955.42    319.09 o 
   2  14   9     2470.87     3134.52    586.55 o 
   3  14   9       60.51       95.03    271.14 o 
   4  14   9     5570.59     5530.61    489.88 o 
   5  14   9      936.81      584.59    312.57 o 
   6  14   9     1716.52     1561.14    367.73 o 
   7  14   9       26.12     -312.19    208.13 o 
   8  14   9     1343.19     1037.65    377.48 o 
   9  14   9     2763.24     2717.80    477.61 o 
 -11  15   9     3723.65     4663.60   1027.62 o 
 -10  15   9     1299.61     1710.99    464.87 o 
  -9  15   9     3610.89     3913.45   1271.62 o 
  -8  15   9     1142.58     1021.04    677.38 o 
  -7  15   9     2641.59     3183.68    765.58 o 
  -6  15   9      526.74      347.98    416.52 o 
  -5  15   9    12569.24    13940.46   1001.93 o 
  -4  15   9      543.23      382.14    366.13 o 
  -3  15   9       44.77      -53.12    411.19 o 
  -2  15   9     4868.30     5008.12    497.86 o 
  -1  15   9     7168.61     6112.64    510.98 o 
   0  15   9       16.79     -269.00    238.09 o 
   1  15   9     1400.17     1626.15    507.37 o 
   2  15   9     8240.09     8117.91    549.14 o 
   3  15   9      548.44      234.73    297.51 o 
   4  15   9     2525.41     2262.24    408.40 o 
   5  15   9      990.85      852.60    328.97 o 
   6  15   9     3290.02     4451.77    523.93 o 
   7  15   9     1856.64     1199.20    392.72 o 
  -9  16   9      786.61      934.76    425.66 o 
  -8  16   9     1500.08     1451.81   1139.31 o 
  -7  16   9     1519.52     1737.40    476.33 o 
  -6  16   9     7202.80     6395.16    866.46 o 
  -5  16   9      383.30      304.95    449.99 o 
  -4  16   9      292.14      102.90    465.93 o 
  -3  16   9      223.00     -153.67    350.80 o 
  -2  16   9     5024.65     6862.47   3927.41 o 
  -1  16   9     5281.58     5329.85    553.19 o 
   0  16   9      163.76     -113.66    288.11 o 
   1  16   9      224.64       33.78    292.64 o 
   2  16   9      537.28      368.95    303.57 o 
   3  16   9     8030.76     7963.91    965.54 o 
   4  16   9     1079.65      823.25    349.84 o 
   5  16   9      983.73      536.36    321.79 o 
  -5  17   9      353.71      284.23    491.43 o 
  -4  17   9      222.57      764.52    527.00 o 
  -3  17   9      325.90      -36.36    882.69 o 
  -2  17   9       92.13      215.98    410.66 o 
  -1  17   9       33.27      -94.07    378.43 o 
   0  17   9      317.59     -312.90    457.40 o 
   1  17   9      282.18       72.47    304.21 o 
 -21   0  10     3088.01     3518.08    700.24 o 
 -20   0  10      178.51     -216.75    384.62 o 
 -19   0  10     6353.83     5955.28    749.06 o 
 -18   0  10     3479.17     4087.10    688.55 o 
 -17   0  10    10013.61    10453.36    827.68 o 
 -16   0  10      801.24      150.35    355.95 o 
 -15   0  10    22679.30    23816.35   1152.81 o 
 -14   0  10     1413.73     1979.00    450.50 o 
 -13   0  10    11642.42    10758.82    704.43 o 
 -12   0  10     1837.84     1497.31    253.66 o 
 -11   0  10      854.23      779.96    207.13 o 
 -10   0  10    99601.95    92757.66   3795.87 o 
  -9   0  10    29846.82    30072.26    836.46 o 
  -8   0  10     5462.42     5164.71    275.94 o 
  -7   0  10     6224.94     7171.72    236.36 o 
  -6   0  10   158279.23   170797.14   3048.52 o 
  -5   0  10     9531.27     9324.72    248.40 o 
  -4   0  10      203.75      158.24     73.16 o 
  -3   0  10    49926.51    50621.51    923.97 o 
  -2   0  10    22413.08    21257.49    386.31 o 
  -1   0  10   137675.56   141414.78   2354.88 o 
   0   0  10     2276.07     2012.57    117.30 o 
   1   0  10    10812.26    11053.73    393.79 o 
   2   0  10     3180.00     2697.68    159.23 o 
   3   0  10   139643.56   154000.38   2512.79 o 
   4   0  10     1714.32     2101.60    221.31 o 
   5   0  10     5008.76     4592.99    283.73 o 
   6   0  10    26424.85    29022.92    752.42 o 
   7   0  10     5214.42     4903.37    321.87 o 
   8   0  10     2625.96     1894.96    452.65 o 
   9   0  10       22.15      -10.77    165.90 o 
  10   0  10    31058.40    30255.86   1169.01 o 
  11   0  10     2071.40     2525.46    433.26 o 
  12   0  10     1971.41     2128.05    339.19 o 
  13   0  10     7703.96     8432.58    723.56 o 
  14   0  10     3026.05     3644.51   1049.80 o 
  15   0  10    11528.91    11741.63    860.09 o 
 -21   1  10     1279.29     1157.04    402.53 o 
 -20   1  10      149.02      -96.35    268.50 o 
 -19   1  10      146.25     -249.60    376.13 o 
 -18   1  10     2801.06     3014.89    438.32 o 
 -17   1  10      434.43       38.46    259.39 o 
 -16   1  10      250.15     -106.09    174.65 o 
 -15   1  10     5263.85     5554.08    335.71 o 
 -14   1  10     1761.90     2100.90    253.83 o 
 -13   1  10      442.17       68.17    153.45 o 
 -12   1  10      110.74     -174.87    116.58 o 
 -11   1  10     1108.64     1070.08    129.14 o 
 -10   1  10     1162.49     1559.09    171.44 o 
  -9   1  10    15486.25    16213.83    262.84 o 
  -8   1  10     7902.67     8285.42    178.87 o 
  -7   1  10    16919.48    17926.97    275.59 o 
  -6   1  10     6515.62     6703.52    159.16 o 
  -5   1  10    11364.69    11354.82    199.96 o 
  -4   1  10     9183.05     8935.73    175.44 o 
  -3   1  10       55.95      115.19     45.90 o 
  -2   1  10    14574.46    13601.85    448.98 o 
  -1   1  10      310.78      238.82     86.60 o 
   0   1  10     8311.99     8521.34    237.26 o 
   1   1  10       59.26        1.94     40.14 o 
   2   1  10    14229.04    16087.62    359.75 o 
   3   1  10    14428.90    15606.99    310.52 o 
   4   1  10     8300.82     8168.19    264.08 o 
   5   1  10    12943.97    12150.37    302.38 o 
   6   1  10      789.29      895.87    133.99 o 
   7   1  10     5568.67     4852.07    229.48 o 
   8   1  10     7590.51     6947.30    273.35 o 
   9   1  10     1693.97     1755.94    195.64 o 
  10   1  10      211.72       59.10    138.53 o 
  11   1  10     6681.37     7278.34    315.90 o 
  12   1  10      450.48      188.42    169.19 o 
  13   1  10       27.34      -18.92    159.70 o 
  14   1  10     3556.20     4221.16    439.99 o 
  15   1  10      270.51      -26.99    258.33 o 
  16   1  10      300.94     -123.25    384.62 o 
 -21   2  10     2104.00     2521.87    473.22 o 
 -20   2  10      291.28     -107.15    263.07 o 
 -19   2  10      694.20      690.82    346.39 o 
 -18   2  10      109.05      272.24    289.56 o 
 -17   2  10     5018.41     5736.06    472.39 o 
 -16   2  10      805.50      411.88    412.27 o 
 -15   2  10     9447.75     9074.51    403.20 o 
 -14   2  10     1318.42     1638.53    246.97 o 
 -13   2  10     1954.53     1637.40    268.23 o 
 -12   2  10     2618.63     2476.97    173.38 o 
 -11   2  10    17938.00    17791.00    380.50 o 
 -10   2  10    26677.33    25918.35    466.97 o 
  -9   2  10      108.74      -76.38     87.56 o 
  -8   2  10     2186.86     2065.18    109.00 o 
  -7   2  10     1822.02     1828.87    124.41 o 
  -6   2  10    61700.07    63475.17    674.35 o 
  -5   2  10    35114.05    36322.08    435.18 o 
  -4   2  10       13.03      -16.52     51.27 o 
  -3   2  10       71.75       91.38     49.70 o 
  -2   2  10    13426.05    13926.03    231.18 o 
  -1   2  10    63741.07    62977.75    851.52 o 
   0   2  10      332.39      282.08     88.63 o 
   1   2  10    12398.00    13165.02    248.00 o 
   2   2  10       28.24        9.19     55.12 o 
   3   2  10     9286.51     9516.33    256.34 o 
   4   2  10    13816.78    13339.62    401.64 o 
   5   2  10     7978.74     7441.22    233.44 o 
   6   2  10    12199.26    13180.53    331.20 o 
   7   2  10       32.99       56.28    106.49 o 
   8   2  10     5916.72     6038.48    257.09 o 
   9   2  10     2765.02     2581.29    287.48 o 
  10   2  10    19042.97    18580.45    577.70 o 
  11   2  10     6270.46     5730.22    303.86 o 
  12   2  10        7.99     -178.50    143.69 o 
  13   2  10      122.97      -50.64    172.30 o 
  14   2  10     2532.58     3456.08    352.37 o 
  15   2  10     3132.93     3265.74    590.27 o 
  16   2  10      623.29      478.68    393.68 o 
 -21   3  10     2372.20     3266.22    496.16 o 
 -20   3  10       11.80     -161.85    283.27 o 
 -19   3  10      112.82     -127.13    246.61 o 
 -18   3  10    13685.51    13188.70    673.86 o 
 -17   3  10      131.33     -231.34    246.80 o 
 -16   3  10     2240.77     2333.88    521.68 o 
 -15   3  10      651.32      570.86    257.09 o 
 -14   3  10    23276.28    25492.31    646.37 o 
 -13   3  10     1657.42     1812.42    229.47 o 
 -12   3  10       54.05     -103.39    100.47 o 
 -11   3  10    22174.37    22105.88    441.55 o 
 -10   3  10    10097.95     9476.12    269.62 o 
  -9   3  10    19057.95    17865.84    364.70 o 
  -8   3  10     1802.88     1877.17    109.25 o 
  -7   3  10    11096.49    10639.00    221.11 o 
  -6   3  10    11674.85    10836.41    209.04 o 
  -5   3  10    52560.44    52829.92    643.69 o 
  -4   3  10     3366.77     3864.22    126.01 o 
  -3   3  10     2125.87     1886.51     99.87 o 
  -2   3  10    61912.93    62518.32   1009.43 o 
  -1   3  10     2708.41     2359.06    178.54 o 
   0   3  10      105.51       54.29     91.95 o 
   1   3  10       86.43      298.01    110.54 o 
   2   3  10   116311.49   115993.11   1385.95 o 
   3   3  10     5484.90     5684.20    165.78 o 
   4   3  10    15581.53    15979.84    294.56 o 
   5   3  10    19299.12    18212.27    374.91 o 
   6   3  10    10131.56     9819.05    292.38 o 
   7   3  10    25576.69    24431.29    491.29 o 
   8   3  10     3636.38     4063.37    235.27 o 
   9   3  10     1741.74     1457.86    187.51 o 
  10   3  10     2121.49     1346.84    201.60 o 
  11   3  10    15819.53    15918.16    620.03 o 
  12   3  10        5.85     -137.46    147.86 o 
  13   3  10     2315.12     3217.55    372.63 o 
  14   3  10    14107.81    14687.27    690.69 o 
  15   3  10     1171.10     1173.74    345.57 o 
  16   3  10     1165.53      507.90    411.74 o 
 -20   4  10     3930.11     4147.12    519.44 o 
 -19   4  10      720.44      473.31    300.16 o 
 -18   4  10       22.88     -314.24    236.93 o 
 -17   4  10      360.21      159.64    259.72 o 
 -16   4  10     6095.80     6333.60    516.90 o 
 -15   4  10       49.82     -104.38    213.98 o 
 -14   4  10     1457.60     1735.53    320.87 o 
 -13   4  10     2488.23     3074.47    223.00 o 
 -12   4  10    15830.40    16126.76    383.98 o 
 -11   4  10     9564.33    10200.72    294.17 o 
 -10   4  10      661.20      715.83    128.51 o 
  -9   4  10    17798.76    16697.32    355.70 o 
  -8   4  10     2428.21     2748.26    131.36 o 
  -7   4  10    34484.80    35502.98    609.32 o 
  -6   4  10     2357.21     2173.66    126.92 o 
  -5   4  10       75.89       34.33     61.93 o 
  -4   4  10    24798.21    24488.37    339.73 o 
  -3   4  10    12993.17    12196.49    217.93 o 
  -2   4  10     1794.17     2446.90    165.29 o 
  -1   4  10      414.65      175.49    107.19 o 
   0   4  10    56510.28    56680.51    924.90 o 
   1   4  10     1703.33     1829.31    172.41 o 
   2   4  10      606.25      852.07    104.66 o 
   3   4  10     4917.51     4515.13    256.53 o 
   4   4  10    13769.29    12102.94    258.16 o 
   5   4  10     6381.34     5791.30    223.79 o 
   6   4  10     5646.69     5116.04    220.00 o 
   7   4  10     6252.77     6914.80    306.64 o 
   8   4  10        0.62     -158.74    105.83 o 
   9   4  10    12186.33    12203.53    452.94 o 
  10   4  10      760.37      512.25    158.03 o 
  11   4  10      348.59      -63.79    153.28 o 
  12   4  10     4353.85     4557.16    383.99 o 
  13   4  10     4923.13     6512.48    530.70 o 
  14   4  10      303.83      432.06    299.91 o 
  15   4  10        9.44     -251.11    250.17 o 
  16   4  10     4539.75     4887.21    769.83 o 
 -20   5  10     1780.94     2289.33    545.09 o 
 -19   5  10     2877.60     2983.79    505.51 o 
 -18   5  10     2943.18     3725.77    457.53 o 
 -17   5  10      926.67      603.59    315.36 o 
 -16   5  10      524.34       12.80    262.98 o 
 -15   5  10     1832.99     2016.99    361.98 o 
 -14   5  10     7007.79     6944.52    558.34 o 
 -13   5  10    20180.96    20653.89    559.78 o 
 -12   5  10     8945.57     7960.80    338.62 o 
 -11   5  10      212.43      -24.35    104.29 o 
 -10   5  10      301.20      -58.14     97.61 o 
  -9   5  10    14741.37    14952.22    343.70 o 
  -8   5  10    25543.86    25319.77    389.13 o 
  -7   5  10     5150.69     4498.67    156.70 o 
  -6   5  10      684.03      524.12     97.31 o 
  -5   5  10     7830.17     7525.87    195.86 o 
  -4   5  10    32804.64    31995.21    419.82 o 
  -3   5  10    41604.76    40936.02    606.91 o 
  -2   5  10     6637.79     6027.44    251.05 o 
  -1   5  10     8289.21     8009.92    503.30 o 
   0   5  10     8026.16     8569.21    294.86 o 
   1   5  10    15237.61    14551.94    387.86 o 
   2   5  10    31736.55    31694.10    512.38 o 
   3   5  10     3611.23     3241.99    162.15 o 
   4   5  10     3448.14     3054.69    153.17 o 
   5   5  10     1575.74     1813.72    139.25 o 
   6   5  10    15132.08    16341.11    385.55 o 
   7   5  10     5734.67     6025.94    253.00 o 
   8   5  10    15881.64    16175.94    415.49 o 
   9   5  10     3667.05     3847.90    268.01 o 
  10   5  10       42.07     -192.20    128.13 o 
  11   5  10     4500.81     4358.81    301.48 o 
  12   5  10     4742.81     5099.69    394.22 o 
  13   5  10     3495.19     4569.07    501.04 o 
  14   5  10     1757.48     1513.79    380.03 o 
  15   5  10       38.26     -376.50    257.69 o 
  16   5  10      732.60     1285.14    538.68 o 
 -20   6  10      804.93      813.62    568.46 o 
 -19   6  10     1895.47     2131.38    424.13 o 
 -18   6  10       22.20     -157.78    252.71 o 
 -17   6  10     1796.36     1630.18    381.81 o 
 -16   6  10     2789.48     2844.70    624.51 o 
 -15   6  10     2105.39     2004.42    355.16 o 
 -14   6  10      280.01      168.44    195.36 o 
 -13   6  10     6534.46     6605.45    344.93 o 
 -12   6  10     2028.76     1931.62    241.11 o 
 -11   6  10        4.86     -115.60    126.56 o 
 -10   6  10    11479.60    11089.33    306.40 o 
  -9   6  10    13753.45    12360.47    316.44 o 
  -8   6  10      624.11      674.98    101.88 o 
  -7   6  10     8387.79     8271.80    216.78 o 
  -6   6  10    22212.36    22089.45    366.59 o 
  -5   6  10     2619.86     2868.51    166.06 o 
  -4   6  10     3897.56     3735.66    158.99 o 
  -3   6  10    35455.71    37330.08    704.71 o 
  -2   6  10     1560.24     1055.66    153.40 o 
  -1   6  10    22938.39    23598.38    545.98 o 
   0   6  10    20851.85    19031.81    540.15 o 
   1   6  10      215.40      180.15    113.83 o 
   2   6  10     3712.96     3143.85    211.45 o 
   3   6  10    23377.88    20951.83    407.65 o 
   4   6  10     1254.71     1652.27    159.66 o 
   5   6  10       21.05      -22.59    106.67 o 
   6   6  10    15754.68    15220.69    408.24 o 
   7   6  10     5038.14     4804.62    243.41 o 
   8   6  10     3185.37     2727.19    226.04 o 
   9   6  10     1928.37     1811.88    212.02 o 
  10   6  10     7533.24     7850.67    453.45 o 
  11   6  10        1.49     -261.34    174.22 o 
  12   6  10     3678.39     4667.45    659.04 o 
  13   6  10     3891.95     3809.79    688.02 o 
  14   6  10      139.19       -1.34    316.37 o 
  15   6  10     1543.28     1043.18    396.84 o 
 -19   7  10     4725.31     3976.89    535.69 o 
 -18   7  10       20.27     -338.74    225.83 o 
 -17   7  10     4862.10     4666.85    518.78 o 
 -16   7  10      177.99     -165.27    249.21 o 
 -15   7  10    11194.83    12006.02    623.01 o 
 -14   7  10      512.58      102.69    192.26 o 
 -13   7  10     7139.55     6812.36    348.44 o 
 -12   7  10    15673.20    16140.86    505.83 o 
 -11   7  10    12219.77    12024.93    421.35 o 
 -10   7  10       10.64     -174.33    116.22 o 
  -9   7  10     1424.17     1128.03    148.54 o 
  -8   7  10    47453.54    47871.98    886.87 o 
  -7   7  10     5446.90     5225.97    211.73 o 
  -6   7  10     1471.30     1353.11    144.42 o 
  -5   7  10     8972.79     8890.57    266.13 o 
  -4   7  10    35901.63    34288.77    968.06 o 
  -3   7  10    37359.40    38149.34    776.36 o 
  -2   7  10      756.83      799.34    153.71 o 
  -1   7  10    23031.81    22271.95    524.07 o 
   0   7  10     1945.26     1866.33    198.00 o 
   1   7  10    72302.86    71084.97   1154.67 o 
   2   7  10     1906.27     2026.07    229.86 o 
   3   7  10    10396.52     9052.35    318.70 o 
   4   7  10    13351.87    12720.07    380.64 o 
   5   7  10    16617.70    16532.09    408.35 o 
   6   7  10     8067.24     6745.49    275.18 o 
   7   7  10       93.68      -99.90    123.93 o 
   8   7  10    20633.26    21101.57    894.15 o 
   9   7  10      730.66      647.70    179.76 o 
  10   7  10      205.16       86.15    206.01 o 
  11   7  10      563.96      154.10    206.63 o 
  12   7  10     9182.98     9545.74    664.86 o 
  13   7  10     6951.86     7547.03    567.50 o 
  14   7  10      506.48      -14.79    306.56 o 
  15   7  10     1178.59      651.95    381.20 o 
 -19   8  10        2.09       57.16    310.86 o 
 -18   8  10        9.43     -365.40    243.60 o 
 -17   8  10       87.60       32.65    284.63 o 
 -16   8  10     3157.25     3811.06    519.59 o 
 -15   8  10      693.43      822.11    316.60 o 
 -14   8  10       80.30     -145.38    179.16 o 
 -13   8  10      280.20       53.12    189.68 o 
 -12   8  10     9967.18    10394.84    430.46 o 
 -11   8  10     6023.21     5514.81    319.89 o 
 -10   8  10      636.88        8.16    159.47 o 
  -9   8  10       72.09      -43.57    136.74 o 
  -8   8  10       84.89       -5.38    136.04 o 
  -7   8  10     2034.73     2043.67    317.51 o 
  -6   8  10     4527.49     4171.64    206.83 o 
  -5   8  10     9614.52     8950.63    282.92 o 
  -4   8  10     9360.92     9536.14    416.41 o 
  -3   8  10     4817.68     4239.20    251.91 o 
  -2   8  10     2030.65     2306.17    286.36 o 
  -1   8  10     4122.40     3841.38    257.55 o 
   0   8  10    27506.97    27369.55    682.86 o 
   1   8  10       10.82       -1.66    120.65 o 
   2   8  10     1799.93     1293.38    181.69 o 
   3   8  10     1269.19     1058.59    191.02 o 
   4   8  10    11182.42    10268.93    372.74 o 
   5   8  10     6812.21     6234.51    434.45 o 
   6   8  10       56.72      -83.83    119.51 o 
   7   8  10      857.36      726.20    177.49 o 
   8   8  10     1484.60     1879.42    224.89 o 
   9   8  10     5291.75     5933.57    388.48 o 
  10   8  10      404.02      -98.35    200.99 o 
  11   8  10       41.84     -330.91    235.72 o 
  12   8  10     2343.85     2828.98    461.52 o 
  13   8  10      809.66      341.28    327.82 o 
  14   8  10      638.92      157.67    445.48 o 
 -18   9  10       72.18      -81.38    298.46 o 
 -17   9  10     1509.17     1646.63    406.19 o 
 -16   9  10      113.17      313.04    290.27 o 
 -15   9  10     1835.64     1857.52    420.57 o 
 -14   9  10      104.19     -303.30    202.20 o 
 -13   9  10     1909.82     1398.07    261.89 o 
 -12   9  10     5648.54     6022.52    356.12 o 
 -11   9  10     4240.70     5225.69    368.76 o 
 -10   9  10     1240.33     1040.24    225.11 o 
  -9   9  10      646.47      413.76    185.87 o 
  -8   9  10    32034.44    33423.09    749.44 o 
  -7   9  10       34.14     -103.34    107.83 o 
  -6   9  10     4213.37     4226.41    233.08 o 
  -5   9  10     6517.18     6333.66    291.92 o 
  -4   9  10    11188.99     9852.82    440.84 o 
  -3   9  10    10287.30    10155.86    453.73 o 
  -2   9  10      280.15      152.50    136.94 o 
  -1   9  10     2208.86     1652.19    208.25 o 
   0   9  10      608.07      416.46    156.25 o 
   1   9  10     7676.17     7321.05    319.69 o 
   2   9  10      193.98       75.62    130.24 o 
   3   9  10     1183.59      592.15    282.11 o 
   4   9  10     5443.32     3931.25    531.54 o 
   5   9  10    11993.30    12282.57    434.89 o 
   6   9  10      367.97      215.92    146.58 o 
   7   9  10       29.22     -216.76    174.06 o 
   8   9  10    11028.67    10848.79    486.30 o 
   9   9  10       77.49      -73.36    200.11 o 
  10   9  10     1447.80      794.08    265.95 o 
  11   9  10       83.23     -359.84    239.89 o 
  12   9  10     3256.99     3652.70    512.42 o 
  13   9  10     1212.41      801.44    383.73 o 
  14   9  10      346.71     -255.71    315.36 o 
 -17  10  10       66.37     -224.54    280.77 o 
 -16  10  10     7592.32     8561.22    586.72 o 
 -15  10  10     1018.20      725.80    261.78 o 
 -14  10  10      140.34     -302.48    201.65 o 
 -13  10  10     5282.00     6000.86    389.22 o 
 -12  10  10    10303.90    10407.76    463.37 o 
 -11  10  10    15895.34    16858.92    567.04 o 
 -10  10  10      199.09     -196.78    178.31 o 
  -9  10  10    10164.03     9173.43    408.89 o 
  -8  10  10      249.64      314.44    183.67 o 
  -7  10  10    20032.64    21058.48    503.93 o 
  -6  10  10       36.90     -196.46    130.97 o 
  -5  10  10    11022.11    10329.19    472.44 o 
  -4  10  10    18805.71    20048.09    664.88 o 
  -3  10  10    10846.49     9882.70    472.19 o 
  -2  10  10     3287.64     2792.79    255.20 o 
  -1  10  10     4878.12     4823.61    309.04 o 
   0  10  10    47542.54    46738.20    911.12 o 
   1  10  10      473.12      364.51    375.09 o 
   2  10  10     7789.96     7261.49    789.43 o 
   3  10  10     6509.08     5677.70    609.74 o 
   4  10  10    21801.38    20911.61    750.70 o 
   5  10  10    14258.35    14932.22    945.09 o 
   6  10  10      398.63     -174.64    177.10 o 
   7  10  10     5149.30     5361.06    386.80 o 
   8  10  10      305.74      -66.83    210.67 o 
   9  10  10    18129.29    18961.36   1118.29 o 
  10  10  10       36.82     -392.59    445.19 o 
  11  10  10     1305.09      573.47    349.55 o 
  12  10  10     3973.96     3835.55    615.21 o 
  13  10  10     5942.28     7461.44    632.65 o 
 -16  11  10       47.20      226.28    324.52 o 
 -15  11  10      217.75     -185.54    222.19 o 
 -14  11  10     1208.17      562.40    254.64 o 
 -13  11  10        7.20     -261.29    190.46 o 
 -12  11  10     2283.26     2867.76    336.52 o 
 -11  11  10     2681.62     3297.14    346.49 o 
 -10  11  10        2.20     -246.64    164.43 o 
  -9  11  10     1316.23     1037.66    362.58 o 
  -8  11  10     1148.00     1895.17    272.43 o 
  -7  11  10     5489.30     5974.52    431.43 o 
  -6  11  10     2545.36     2278.08    434.77 o 
  -5  11  10     6938.99     7019.30    423.56 o 
  -4  11  10     1360.38      872.02    248.10 o 
  -3  11  10       10.53      121.63    185.56 o 
  -2  11  10     1785.78     1146.24    207.95 o 
  -1  11  10     1935.38     1551.54    234.31 o 
   0  11  10      752.93     1058.49    272.66 o 
   1  11  10     2229.41     2930.45    608.57 o 
   2  11  10     2346.75     2327.73    473.10 o 
   3  11  10      119.64      170.69    233.71 o 
   4  11  10     2337.73     1459.93    320.84 o 
   5  11  10     2796.71     2626.18    423.70 o 
   6  11  10       95.96     -274.40    186.70 o 
   7  11  10     2763.51     2503.60    678.26 o 
   8  11  10     1560.10     1992.46    302.46 o 
   9  11  10     1259.96     1463.66    294.78 o 
  10  11  10      268.49     -211.22    288.42 o 
  11  11  10      977.51      305.58    342.04 o 
  12  11  10       78.85     -161.48    314.79 o 
 -15  12  10     1183.06     1035.53    316.64 o 
 -14  12  10       24.37     -317.10    216.41 o 
 -13  12  10       11.40     -157.73    208.54 o 
 -12  12  10     3979.12     4858.88    420.43 o 
 -11  12  10     6934.26     7235.69    426.98 o 
 -10  12  10     2302.49     2101.76    318.41 o 
  -9  12  10     3031.06     3289.32    346.16 o 
  -8  12  10       36.85     -256.05    220.51 o 
  -7  12  10     3688.49     4633.56    470.98 o 
  -6  12  10     6619.36     6677.52    366.20 o 
  -5  12  10     6300.37     6190.50    422.87 o 
  -4  12  10     8630.15     8093.51    477.64 o 
  -3  12  10     2901.24     2434.57    343.30 o 
  -2  12  10     2265.06     2339.17    267.06 o 
  -1  12  10     5510.26     4942.68    443.86 o 
   0  12  10    11781.09    11700.45    575.72 o 
   1  12  10     1864.70     2105.49    525.96 o 
   2  12  10      154.97     -270.44    208.01 o 
   3  12  10      645.55      656.79    290.91 o 
   4  12  10     8853.56     8030.42    523.03 o 
   5  12  10     5275.58     5334.02    465.13 o 
   6  12  10      857.76      803.13    249.09 o 
   7  12  10      918.65      590.11    253.73 o 
   8  12  10      708.22      339.03    253.25 o 
   9  12  10     6322.38     5750.83    586.39 o 
  10  12  10      538.75      225.32    305.21 o 
  11  12  10     2402.40     2110.56    470.33 o 
 -14  13  10      250.16     -202.75    234.72 o 
 -13  13  10      945.47      948.80    293.93 o 
 -12  13  10     4250.98     4584.37    564.07 o 
 -11  13  10     4009.59     5342.89    448.08 o 
 -10  13  10       23.55     -281.42    206.93 o 
  -9  13  10      223.79      127.77    279.00 o 
  -8  13  10    21053.80    22552.96   1529.99 o 
  -7  13  10        0.22     -361.16    240.77 o 
  -6  13  10     2469.14     3198.67    998.27 o 
  -5  13  10     5184.32     5497.58    472.99 o 
  -4  13  10     4838.78     5158.11    450.92 o 
  -3  13  10     9244.48     9699.99   1073.65 o 
  -2  13  10     5787.47     5702.44    439.08 o 
  -1  13  10     6145.62     5643.72    447.32 o 
   0  13  10       12.73      -14.34    278.38 o 
   1  13  10     9231.37     8471.68    527.00 o 
   2  13  10     1328.57     1422.69    334.41 o 
   3  13  10     1079.57      858.43    310.59 o 
   4  13  10     4900.12     4757.81    707.78 o 
   5  13  10     5858.56     4822.42    713.09 o 
   6  13  10      894.60      690.60    252.91 o 
   7  13  10      203.86       67.73    285.69 o 
   8  13  10     9278.11     8805.24    477.11 o 
   9  13  10       49.84     -262.51    294.36 o 
  10  13  10     1248.63     1083.80    399.15 o 
 -13  14  10     3072.99     3268.73    423.49 o 
 -12  14  10       88.07     -347.04    242.33 o 
 -11  14  10      167.56      125.85    241.18 o 
 -10  14  10     6892.41     7537.46    733.65 o 
  -9  14  10       60.11      -19.00    287.38 o 
  -8  14  10       19.51     -119.32    509.48 o 
  -7  14  10        5.50       48.38    516.40 o 
  -6  14  10    11107.42    13212.65   2355.29 o 
  -5  14  10     2158.14     3084.96    710.86 o 
  -4  14  10      768.01      406.74    266.48 o 
  -3  14  10     4115.03     3617.53    429.70 o 
  -2  14  10     3821.72     4139.09   1149.41 o 
  -1  14  10     9573.59     8918.01    543.96 o 
   0  14  10       10.57      222.34    274.08 o 
   1  14  10     4809.62     4551.22    486.80 o 
   2  14  10     1987.58     1933.80    445.48 o 
   3  14  10     7683.03     6561.46    520.30 o 
   4  14  10      104.06     -108.17    254.59 o 
   5  14  10      185.04      201.12    338.96 o 
   6  14  10     4535.93     4468.88    536.85 o 
   7  14  10      743.93      531.62    259.97 o 
   8  14  10      787.00       85.14    326.24 o 
 -11  15  10        2.67     -248.96    471.22 o 
 -10  15  10      650.99     1025.39    392.96 o 
  -9  15  10     1558.55     2019.49    474.38 o 
  -8  15  10     3991.55     4508.62    792.54 o 
  -7  15  10      930.44      465.80    369.51 o 
  -6  15  10      337.36      544.59    351.81 o 
  -5  15  10      668.43      105.19    414.93 o 
  -4  15  10     2596.02     3468.46   1414.13 o 
  -3  15  10     5562.60     4977.68    491.55 o 
  -2  15  10     2065.92     2169.08    376.54 o 
  -1  15  10      134.78       39.09    266.48 o 
   0  15  10     1142.91      502.93    295.80 o 
   1  15  10     5851.72     5925.58    546.39 o 
   2  15  10     3852.45     4966.76    538.45 o 
   3  15  10     3397.98     3299.98    456.26 o 
   4  15  10      305.35       85.35    313.71 o 
   5  15  10       56.75      -31.77    293.42 o 
   6  15  10     1190.16     1474.94    397.50 o 
  -8  16  10        9.08     -269.60    366.26 o 
  -7  16  10     1064.71      984.46    434.39 o 
  -6  16  10     2437.56     3805.10   2511.95 o 
  -5  16  10      474.38      347.98    462.21 o 
  -4  16  10     1474.73     2044.10   1674.04 o 
  -3  16  10     2182.90     3457.04   2313.79 o 
  -2  16  10      143.12     -110.86    258.09 o 
  -1  16  10     1602.30     1416.99    368.94 o 
   0  16  10     2636.65     2931.24    740.05 o 
   1  16  10      876.38      396.74    307.87 o 
   2  16  10     1536.97     1579.97    494.35 o 
   3  16  10     3052.02     3646.69    505.44 o 
   4  16  10      363.20       36.79    394.45 o 
  -3  17  10     1192.32     1076.67   1185.81 o 
  -2  17  10     8345.50    13070.73   7494.84 o 
  -1  17  10      809.43      472.30    502.06 o 
 -21   1  11       74.28      -79.17    317.95 o 
 -20   1  11      119.80     -308.69    251.41 o 
 -19   1  11       11.62     -388.89    259.26 o 
 -18   1  11    14921.91    16833.80    744.34 o 
 -17   1  11     1196.94     1611.75    655.32 o 
 -16   1  11       30.76     -231.44    154.29 o 
 -15   1  11     8802.09     8866.89    404.07 o 
 -14   1  11    16749.66    17109.91    533.22 o 
 -13   1  11    11465.67    11838.91    419.79 o 
 -12   1  11     1356.66     1338.67    197.78 o 
 -11   1  11    11108.36    10671.92    290.04 o 
 -10   1  11       35.44      -21.52     63.84 o 
  -9   1  11    29435.97    27980.70    379.93 o 
  -8   1  11       84.77       71.32     63.29 o 
  -7   1  11    28181.87    28083.04    372.72 o 
  -6   1  11   134073.98   140975.36   1422.52 o 
  -5   1  11      833.81      552.79     73.11 o 
  -4   1  11     7410.12     7755.70    158.28 o 
  -3   1  11     6013.04     5836.07    131.14 o 
  -2   1  11   152765.80   159283.97   1865.43 o 
  -1   1  11     2719.86     2865.79    165.01 o 
   0   1  11    19240.90    21119.69    504.70 o 
   1   1  11     2988.88     2139.08     82.68 o 
   2   1  11    53187.21    54955.51    656.25 o 
   3   1  11    46850.74    49702.60    691.13 o 
   4   1  11      658.12      801.91    113.24 o 
   5   1  11    25889.19    23963.24    529.39 o 
   6   1  11     1215.16     1194.09    174.21 o 
   7   1  11    22990.09    21923.00    756.51 o 
   8   1  11     1724.10     1295.11    175.96 o 
   9   1  11     2732.20     3482.14    249.69 o 
  10   1  11    13280.81    13201.78    403.19 o 
  11   1  11    10545.94    10026.06    368.26 o 
  12   1  11      348.75      -42.33    149.73 o 
  13   1  11      462.27      687.57    226.56 o 
  14   1  11    11512.68    13413.13    649.79 o 
 -21   2  11     1367.87      722.66    359.10 o 
 -20   2  11      291.78     -370.84    247.23 o 
 -19   2  11     4339.03     4112.72    501.47 o 
 -18   2  11       46.71     -192.08    243.93 o 
 -17   2  11     5749.14     6300.44    496.72 o 
 -16   2  11      348.34     -312.21    208.14 o 
 -15   2  11     1398.65     1271.73    245.44 o 
 -14   2  11    10824.56    10744.14    420.40 o 
 -13   2  11     6108.94     5917.22    310.55 o 
 -12   2  11        3.12     -162.37    108.25 o 
 -11   2  11      321.32      242.44    105.09 o 
 -10   2  11    39238.17    39001.39    616.71 o 
  -9   2  11      723.36      360.60     77.06 o 
  -8   2  11      603.29      555.55     81.71 o 
  -7   2  11    50107.43    51816.56    669.70 o 
  -6   2  11    21035.43    20922.77    308.18 o 
  -5   2  11    16863.46    15724.93    254.07 o 
  -4   2  11       37.34      -60.49     52.57 o 
  -3   2  11    19647.17    18157.45    311.83 o 
  -2   2  11      325.04      195.05     94.13 o 
  -1   2  11    58613.43    59991.07    838.05 o 
   0   2  11     4448.13     4094.42    183.90 o 
   1   2  11    11832.01    11953.00    351.54 o 
   2   2  11    23612.78    23865.60    352.96 o 
   3   2  11    11532.63     9563.84    213.80 o 
   4   2  11      685.44      422.10     94.33 o 
   5   2  11     1226.45     1305.27    160.03 o 
   6   2  11    36143.08    37300.29    628.59 o 
   7   2  11     5870.18     5888.35    310.60 o 
   8   2  11      448.77      511.07    139.40 o 
   9   2  11     4127.30     4161.85    356.24 o 
  10   2  11    11158.50    10255.88    475.37 o 
  11   2  11    10013.82     9265.47    361.27 o 
  12   2  11     2766.93     2099.54    306.40 o 
  13   2  11     8621.32     9174.34    442.49 o 
  14   2  11       33.53      -88.08    258.11 o 
  15   2  11     5016.92     5074.70    507.64 o 
 -21   3  11      636.40      329.43    351.04 o 
 -20   3  11      132.62     -378.07    274.03 o 
 -19   3  11     1518.27     1422.96    381.63 o 
 -18   3  11       62.76     -166.20    525.15 o 
 -17   3  11     3135.24     3242.60    530.48 o 
 -16   3  11      631.14      455.81    274.77 o 
 -15   3  11      856.67     1048.34    287.38 o 
 -14   3  11      689.44      661.25    262.92 o 
 -13   3  11     2095.25     1838.94    223.35 o 
 -12   3  11    15405.84    14808.73    365.59 o 
 -11   3  11       14.99      -90.20     92.59 o 
 -10   3  11       26.76      -99.26     92.37 o 
  -9   3  11       25.83      -91.15     60.77 o 
  -8   3  11     3720.64     3084.36    125.59 o 
  -7   3  11    17603.89    16989.48    279.02 o 
  -6   3  11       13.62      -31.95     65.84 o 
  -5   3  11     3769.05     3300.02    127.37 o 
  -4   3  11     2122.30     2062.33    109.61 o 
  -3   3  11    22696.63    20794.94    299.63 o 
  -2   3  11     8039.47     7629.23    229.82 o 
  -1   3  11    42933.50    42946.50    660.00 o 
   0   3  11      128.93       59.52    102.22 o 
   1   3  11     6601.12     5128.23    238.71 o 
   2   3  11     7882.24     8372.98    214.21 o 
   3   3  11      636.35      762.53     92.86 o 
   4   3  11     9749.10     9687.51    228.51 o 
   5   3  11      187.44       19.86     83.40 o 
   6   3  11      941.58     1242.22    148.69 o 
   7   3  11     1724.79     1986.60    259.50 o 
   8   3  11    12405.07    11977.40    353.21 o 
   9   3  11     4371.57     4848.48    346.51 o 
  10   3  11      309.38      154.18    157.72 o 
  11   3  11      346.70       60.69    205.98 o 
  12   3  11      720.29      113.50    201.07 o 
  13   3  11     2875.13     3917.02    375.71 o 
  14   3  11      304.96      159.76    263.74 o 
  15   3  11      886.74      918.06    333.11 o 
 -20   4  11      398.34       -6.54    297.64 o 
 -19   4  11     3140.37     3569.46    471.26 o 
 -18   4  11      368.01      -90.57    277.43 o 
 -17   4  11     5604.03     5584.29    624.91 o 
 -16   4  11      310.02      -14.31    246.77 o 
 -15   4  11     7127.57     7674.81    592.61 o 
 -14   4  11    22014.95    22164.54    974.84 o 
 -13   4  11      146.87       85.71    130.21 o 
 -12   4  11       18.09     -114.42    102.47 o 
 -11   4  11     1780.56     1754.94    167.65 o 
 -10   4  11    35942.88    36349.22    602.55 o 
  -9   4  11     2202.46     1729.44    173.75 o 
  -8   4  11      393.94      189.24     75.96 o 
  -7   4  11     1883.06     2062.88    122.51 o 
  -6   4  11    34340.73    35457.85    454.42 o 
  -5   4  11    57727.78    60134.99    666.37 o 
  -4   4  11     3399.43     3553.81    132.24 o 
  -3   4  11    25671.96    26499.65    426.54 o 
  -2   4  11     1106.18      954.32     99.88 o 
  -1   4  11    41207.54    39654.58    726.77 o 
   0   4  11    15423.13    15118.87    401.48 o 
   1   4  11    12149.59    12342.38    362.50 o 
   2   4  11    30032.51    28449.70    468.75 o 
   3   4  11     5026.88     5231.18    168.70 o 
   4   4  11     3634.09     3515.82    154.57 o 
   5   4  11     9296.92     8216.89    256.25 o 
   6   4  11    31151.97    31317.33    565.69 o 
   7   4  11      113.11       82.19    108.92 o 
   8   4  11     1212.31     1465.12    184.51 o 
   9   4  11      304.23      235.60    180.67 o 
  10   4  11     8370.55     7858.86    394.21 o 
  11   4  11     4603.17     4082.25    407.84 o 
  12   4  11      226.00       63.74    205.58 o 
  13   4  11     1334.71     1155.98    345.63 o 
  14   4  11      298.30      236.05    314.53 o 
  15   4  11     7790.36     8334.66    571.64 o 
 -20   5  11       43.09     -405.72    270.48 o 
 -19   5  11     1540.76     2053.67    482.93 o 
 -18   5  11     1835.75     1644.94    375.88 o 
 -17   5  11      723.07      514.15    288.53 o 
 -16   5  11     2178.33     1958.41    375.18 o 
 -15   5  11    10722.39    10846.73    989.71 o 
 -14   5  11     3962.30     5191.56    460.71 o 
 -13   5  11      544.67      656.57    193.60 o 
 -12   5  11    13734.17    13297.42    604.08 o 
 -11   5  11     1804.28     1876.93    290.78 o 
 -10   5  11      460.23      672.98    131.20 o 
  -9   5  11    10751.26    10747.53    366.64 o 
  -8   5  11     8672.17     8747.29    215.41 o 
  -7   5  11      256.94      191.93     86.74 o 
  -6   5  11    11205.20    11808.93    267.83 o 
  -5   5  11    14834.00    13991.83    257.70 o 
  -4   5  11     7797.00     8011.06    190.46 o 
  -3   5  11    30362.95    31272.13    644.87 o 
  -2   5  11     9797.21     9778.52    320.86 o 
  -1   5  11    18972.13    19909.28    475.04 o 
   0   5  11    20457.22    21859.44    504.71 o 
   1   5  11    26691.54    27005.74    581.08 o 
   2   5  11     1767.03     1351.89    170.96 o 
   3   5  11       92.74       -2.28    110.96 o 
   4   5  11    11853.33    11629.23    266.22 o 
   5   5  11    10577.13    10131.16    281.80 o 
   6   5  11      521.30      432.02    126.51 o 
   7   5  11     1863.55     2133.97    198.80 o 
   8   5  11    17159.16    16560.50    425.33 o 
   9   5  11      168.60     -129.60    156.81 o 
  10   5  11     5799.48     5559.73    361.36 o 
  11   5  11     3899.88     4197.50    493.87 o 
  12   5  11      160.30     -257.75    182.89 o 
  13   5  11     4380.52     4314.01    491.09 o 
  14   5  11     3735.03     4310.62    510.62 o 
  15   5  11      863.91      604.31    652.93 o 
 -20   6  11     4743.78     5346.09    795.17 o 
 -19   6  11      378.53     -169.45    270.35 o 
 -18   6  11        4.19     -342.24    228.16 o 
 -17   6  11      296.64      -70.89    250.82 o 
 -16   6  11     8828.61     8228.87    529.55 o 
 -15   6  11     7132.25     7226.14    477.52 o 
 -14   6  11       68.56     -172.28    206.47 o 
 -13   6  11     9349.56     8287.70    373.75 o 
 -12   6  11     3954.93     4456.10    294.61 o 
 -11   6  11     6836.15     6213.82    307.64 o 
 -10   6  11     1511.02     1636.53    170.92 o 
  -9   6  11    21838.12    21200.75    432.31 o 
  -8   6  11    11974.07    11423.02    257.13 o 
  -7   6  11    10214.84    10104.08    242.03 o 
  -6   6  11     1413.66     1194.97    120.09 o 
  -5   6  11     9363.57     9068.49    235.76 o 
  -4   6  11    61649.77    61254.79    852.41 o 
  -3   6  11     2131.19     2071.72    161.66 o 
  -2   6  11      552.47      466.42    138.74 o 
  -1   6  11     2134.90     1915.34    248.42 o 
   0   6  11    82167.81    83526.33   1301.13 o 
   1   6  11    15971.35    15052.81    417.26 o 
   2   6  11       26.37     -155.41    103.61 o 
   3   6  11     3112.55     2753.72    166.48 o 
   4   6  11     5859.81     4715.89    184.38 o 
   5   6  11    25161.75    25085.43    450.88 o 
   6   6  11       38.94     -152.65    101.77 o 
   7   6  11     9896.96     8819.07    312.61 o 
   8   6  11     4346.86     4736.47    403.31 o 
   9   6  11    10892.56     9455.24    427.16 o 
  10   6  11      786.54      444.94    221.68 o 
  11   6  11     2937.09     3507.89    739.54 o 
  12   6  11     5776.36     6610.44    598.06 o 
  13   6  11        2.55     -241.46    272.15 o 
  14   6  11      884.90      337.85    331.09 o 
  15   6  11      293.47     -103.68    292.35 o 
 -19   7  11        5.50     -352.13    285.46 o 
 -18   7  11      853.01     1239.68    356.24 o 
 -17   7  11        5.18     -164.74    253.36 o 
 -16   7  11       46.32     -201.11    251.12 o 
 -15   7  11      452.64      306.52    263.98 o 
 -14   7  11     2344.61     1835.27    272.12 o 
 -13   7  11     3470.58     3997.46    330.62 o 
 -12   7  11     1803.94     1734.58    239.61 o 
 -11   7  11     1710.13     1821.43    237.62 o 
 -10   7  11       58.77     -180.74    120.49 o 
  -9   7  11     4681.46     4777.67    217.10 o 
  -8   7  11      482.07      489.94    119.91 o 
  -7   7  11     2147.77     2052.72    172.37 o 
  -6   7  11     5699.01     5663.12    217.71 o 
  -5   7  11      585.82      488.27    118.92 o 
  -4   7  11      869.12      616.78    123.62 o 
  -3   7  11      594.60      469.00    143.57 o 
  -2   7  11    17280.66    17085.78    459.79 o 
  -1   7  11      378.07      211.47    134.67 o 
   0   7  11     2266.72     2652.58    227.29 o 
   1   7  11      747.30      803.40    161.41 o 
   2   7  11     2481.59     2414.00    214.38 o 
   3   7  11     1622.50     1801.17    195.53 o 
   4   7  11       28.65       45.54    102.84 o 
   5   7  11     1706.46     1915.97    192.34 o 
   6   7  11      605.41      314.80    142.03 o 
   7   7  11     3093.46     3604.89    320.26 o 
   8   7  11        3.96     -120.30    184.77 o 
   9   7  11      445.65      152.64    212.60 o 
  10   7  11     2892.25     2258.79    340.81 o 
  11   7  11     1793.01     1951.66    304.83 o 
  12   7  11      307.41      139.93    294.78 o 
  13   7  11       11.51     -367.43    277.95 o 
  14   7  11     1096.50      186.93    323.21 o 
 -19   8  11       12.88     -397.45    277.76 o 
 -18   8  11       65.84     -196.43    272.15 o 
 -17   8  11     1720.53     1719.42    392.70 o 
 -16   8  11     9814.93    10085.02    611.73 o 
 -15   8  11     3821.05     4042.42    467.24 o 
 -14   8  11      415.59     -267.19    178.13 o 
 -13   8  11     6462.46     6034.63    351.39 o 
 -12   8  11     1342.74     1564.56    253.34 o 
 -11   8  11    17337.39    17458.43    527.98 o 
 -10   8  11      794.10      677.26    259.24 o 
  -9   8  11    23204.10    23593.94    594.46 o 
  -8   8  11    10646.13    11339.18    397.68 o 
  -7   8  11    13529.93    12930.42    414.12 o 
  -6   8  11        9.99     -135.97     90.64 o 
  -5   8  11     3424.58     3036.24    266.97 o 
  -4   8  11    53538.57    53559.98    963.56 o 
  -3   8  11     2293.35     2500.85    233.35 o 
  -2   8  11      326.61      414.53    147.08 o 
  -1   8  11     5218.88     5766.97    287.92 o 
   0   8  11    44570.96    44725.22    855.12 o 
   1   8  11     8435.67     7494.44    313.55 o 
   2   8  11     5142.49     4691.97    263.74 o 
   3   8  11     4851.98     4742.14    259.23 o 
   4   8  11     5008.49     4802.72    410.06 o 
   5   8  11    25324.50    25212.40   1296.13 o 
   6   8  11        7.73     -180.22    148.69 o 
   7   8  11    10460.36    10252.48    588.28 o 
   8   8  11     2470.54     3149.25    349.22 o 
   9   8  11    12866.61    13445.17    523.83 o 
  10   8  11       63.29     -278.55    185.70 o 
  11   8  11     1175.99     1379.25    362.82 o 
  12   8  11     8804.33    10018.05    633.65 o 
  13   8  11      686.33      464.82    352.98 o 
  14   8  11      362.20     -151.68    313.99 o 
 -18   9  11      158.15     -317.87    302.59 o 
 -17   9  11     5057.12     4864.03    542.50 o 
 -16   9  11     1629.70     1692.52    385.50 o 
 -15   9  11     4317.01     5182.28    528.31 o 
 -14   9  11        9.73     -260.43    173.62 o 
 -13   9  11     1318.21     1330.61    261.05 o 
 -12   9  11    15165.09    15669.23    531.35 o 
 -11   9  11       14.81     -203.30    171.62 o 
 -10   9  11      324.80     -198.59    163.30 o 
  -9   9  11      297.36      168.78    174.90 o 
  -8   9  11    16590.15    18182.49    531.38 o 
  -7   9  11     7689.97     7380.09    281.75 o 
  -6   9  11      575.69       57.43    121.40 o 
  -5   9  11    13068.47    13274.92    411.40 o 
  -4   9  11     4985.69     4788.99    341.82 o 
  -3   9  11    32628.35    33170.73    721.49 o 
  -2   9  11     1069.92      734.75    181.28 o 
  -1   9  11    22988.44    21861.35    941.12 o 
   0   9  11     3044.14     3092.88    268.40 o 
   1   9  11    20222.48    19685.94    526.08 o 
   2   9  11      259.03      253.41    207.35 o 
   3   9  11     1507.96      962.59    259.12 o 
   4   9  11     9416.10    10937.82    542.99 o 
   5   9  11      888.57      420.54    468.59 o 
   6   9  11      921.63      121.46    196.44 o 
   7   9  11      103.07     -264.58    176.38 o 
   8   9  11    24896.80    25393.33    726.13 o 
   9   9  11     1356.36     1400.47    284.11 o 
  10   9  11        9.76     -238.70    159.13 o 
  11   9  11     2146.28     1817.39    407.94 o 
  12   9  11      512.63      285.36    315.78 o 
  13   9  11     5832.78     6395.60    640.78 o 
 -17  10  11       59.86        9.52    313.84 o 
 -16  10  11       73.28      -61.80    279.43 o 
 -15  10  11      459.24      114.55    233.30 o 
 -14  10  11     1118.42      612.65    253.99 o 
 -13  10  11        7.79     -266.43    177.62 o 
 -12  10  11       13.40      -58.47    178.72 o 
 -11  10  11        8.40        2.65    326.32 o 
 -10  10  11      765.50      320.54    208.87 o 
  -9  10  11      892.96      945.67    231.91 o 
  -8  10  11       11.99       68.37    175.60 o 
  -7  10  11      769.56      721.13    201.47 o 
  -6  10  11      167.94      -91.11    136.00 o 
  -5  10  11      894.01      794.64    217.30 o 
  -4  10  11     2657.83     2540.86    317.53 o 
  -3  10  11      176.23      126.08    146.15 o 
  -2  10  11       27.46     -182.26    125.20 o 
  -1  10  11      897.64      736.34    184.05 o 
   0  10  11      538.65      425.30    183.09 o 
   1  10  11       29.20     -225.27    246.23 o 
   2  10  11      864.02      826.02    261.97 o 
   3  10  11       61.07     -133.24    216.61 o 
   4  10  11      751.28      684.30    483.19 o 
   5  10  11      505.41      357.26    260.63 o 
   6  10  11       47.28     -227.75    179.82 o 
   7  10  11     1587.34     1017.49    260.64 o 
   8  10  11        0.64     -221.12    199.74 o 
   9  10  11       23.30       51.82    219.27 o 
  10  10  11      445.46      135.91    287.29 o 
  11  10  11      313.74      318.24    334.15 o 
  12  10  11       39.52      239.32    321.22 o 
 -16  11  11     3105.96     3396.92    499.67 o 
 -15  11  11      588.12      186.63    377.14 o 
 -14  11  11      236.19     -129.08    204.23 o 
 -13  11  11      942.80      727.50    255.88 o 
 -12  11  11    16854.32    17654.08    714.94 o 
 -11  11  11      216.89     -156.14    219.02 o 
 -10  11  11      284.77      -52.52    203.59 o 
  -9  11  11      785.19      751.98    235.34 o 
  -8  11  11    31238.94    33561.92   1444.08 o 
  -7  11  11    12636.04    13216.98    587.51 o 
  -6  11  11       84.37     -226.11    150.74 o 
  -5  11  11     2289.23     1742.02    299.96 o 
  -4  11  11     1399.65      869.62    262.19 o 
  -3  11  11    28490.75    27566.62    681.66 o 
  -2  11  11       64.98     -225.22    150.14 o 
  -1  11  11    21130.83    20060.97    572.43 o 
   0  11  11     2543.28     2126.75    341.05 o 
   1  11  11     8606.55     8829.90    498.72 o 
   2  11  11     4450.87     3152.38    386.94 o 
   3  11  11     2140.11     1928.97    710.57 o 
   4  11  11    23094.22    24378.43    859.77 o 
   5  11  11      250.68      -59.75    316.90 o 
   6  11  11      179.85     -254.51    169.68 o 
   7  11  11       57.85     -271.97    206.12 o 
   8  11  11    13809.48    13067.67    545.36 o 
   9  11  11     2288.79     2392.99    396.61 o 
  10  11  11      708.56      306.50    332.89 o 
  11  11  11     1230.50      483.59    355.05 o 
 -15  12  11       22.68     -336.49    225.28 o 
 -14  12  11      841.70      510.45    260.40 o 
 -13  12  11     2887.47     2830.67    556.85 o 
 -12  12  11      348.31      480.14    250.04 o 
 -11  12  11     3094.23     3801.73    378.80 o 
 -10  12  11     2056.96     2138.96    308.85 o 
  -9  12  11     8664.15     9276.84    817.46 o 
  -8  12  11     3121.79     3374.39    564.48 o 
  -7  12  11    10964.18    11680.67    595.86 o 
  -6  12  11     1864.07     1822.63    391.53 o 
  -5  12  11       34.09     -283.53    189.02 o 
  -4  12  11     8682.58     9223.13    507.33 o 
  -3  12  11     1406.45     1429.60    239.51 o 
  -2  12  11      214.25      -52.67    170.29 o 
  -1  12  11     3498.70     3616.68    422.83 o 
   0  12  11    17544.28    17181.41    698.86 o 
   1  12  11        2.87      -53.08    221.80 o 
   2  12  11     2215.36     1947.28    346.85 o 
   3  12  11     6016.94     6099.68    483.70 o 
   4  12  11      897.46      853.74    295.28 o 
   5  12  11     5207.06     5836.18    499.09 o 
   6  12  11     4311.66     3946.03    433.95 o 
   7  12  11     1442.15     1107.43    275.30 o 
   8  12  11     2290.23     2268.21    336.29 o 
   9  12  11     4083.48     4070.82    404.63 o 
  10  12  11      258.67     -264.18    284.55 o 
 -14  13  11     1389.58     1135.95    323.59 o 
 -13  13  11     1948.85     2246.22    344.89 o 
 -12  13  11      835.31     1085.43    298.54 o 
 -11  13  11     2715.06     3001.99    363.22 o 
 -10  13  11      221.73      -84.96    220.42 o 
  -9  13  11     2229.90     2686.45    501.26 o 
  -8  13  11     2112.73     2652.19    660.90 o 
  -7  13  11     3488.84     4618.02   1053.38 o 
  -6  13  11     6758.78     6684.51    928.62 o 
  -5  13  11      161.06     -139.45    246.13 o 
  -4  13  11     1140.86     1108.77    301.41 o 
  -3  13  11     3442.79     3544.98    330.88 o 
  -2  13  11     9155.55     7953.14    872.57 o 
  -1  13  11      998.63      865.01    287.54 o 
   0  13  11      113.08       68.84    257.88 o 
   1  13  11      240.76      243.14    255.71 o 
   2  13  11     8043.38     7694.80    521.20 o 
   3  13  11     7516.10     7390.79    514.83 o 
   4  13  11      114.44     -259.30    250.93 o 
   5  13  11      374.31      -84.92    256.44 o 
   6  13  11       53.90      -20.74    214.38 o 
   7  13  11     4168.77     3828.61    394.32 o 
   8  13  11     1261.94     1118.70    302.72 o 
   9  13  11      663.09      341.96    342.81 o 
 -13  14  11     1018.29      887.79    305.92 o 
 -12  14  11      164.52       -1.37    250.53 o 
 -11  14  11     2419.52     2741.33    489.04 o 
 -10  14  11        6.84      110.59    340.81 o 
  -9  14  11     3496.20     4821.87    917.62 o 
  -8  14  11     1716.47     1811.21    435.41 o 
  -7  14  11     2542.64     2969.67    553.06 o 
  -6  14  11      292.67      388.51    316.66 o 
  -5  14  11      982.72      494.59    281.56 o 
  -4  14  11     7154.51     6490.69    476.01 o 
  -3  14  11      250.36       93.81    246.27 o 
  -2  14  11       19.06     -144.74    235.19 o 
  -1  14  11      980.49      750.14    309.20 o 
   0  14  11    13219.35    13475.45    665.78 o 
   1  14  11     3012.22     3902.17    467.57 o 
   2  14  11       53.10      340.32    271.56 o 
   3  14  11     1477.24     1847.25    431.40 o 
   4  14  11     1616.78     1430.66    379.21 o 
   5  14  11     4360.94     4341.40    662.78 o 
   6  14  11        1.05     -225.75    227.83 o 
   7  14  11     1141.38      507.11    277.04 o 
   8  14  11      305.21      -83.39    465.12 o 
 -11  15  11     4079.42     5022.00   1156.95 o 
 -10  15  11      269.79      319.33    358.69 o 
  -9  15  11     4576.08     6736.81   2376.69 o 
  -8  15  11     1477.43     1678.54    690.12 o 
  -7  15  11     1269.85     1638.35    771.93 o 
  -6  15  11     4490.17     5240.44   1384.32 o 
  -5  15  11     3515.87     3486.74    670.49 o 
  -4  15  11        3.59     -123.62    231.15 o 
  -3  15  11      501.22      366.57    287.82 o 
  -2  15  11    10025.94    10642.84    923.31 o 
  -1  15  11      308.20       22.98    275.97 o 
   0  15  11     1259.09     1240.09    361.90 o 
   1  15  11     4994.35     6076.08    556.87 o 
   2  15  11     3700.70     4262.44    608.57 o 
   3  15  11     2865.84     2655.80    805.13 o 
   4  15  11     1150.67      955.80    365.31 o 
   5  15  11     2233.35     1811.48    418.97 o 
   6  15  11       30.64     -323.33    215.55 o 
  -8  16  11      298.92      191.39    389.59 o 
  -7  16  11      427.52      295.28    401.60 o 
  -6  16  11     3980.18     4255.50    769.30 o 
  -5  16  11     4481.79     5422.44    776.15 o 
  -4  16  11      484.21       16.47    409.61 o 
  -3  16  11     2489.86     1893.47    615.24 o 
  -2  16  11       18.08     -399.60    266.40 o 
  -1  16  11     4793.76     5449.76    553.32 o 
   0  16  11      989.18      651.80    533.92 o 
   1  16  11     3176.70     3018.05    789.19 o 
   2  16  11     2478.64     2716.48    850.55 o 
   3  16  11      922.83      119.31    328.81 o 
 -21   0  12     3208.15     3157.36    701.83 o 
 -20   0  12      149.06     -279.97    373.47 o 
 -19   0  12     5703.98     7127.22    754.90 o 
 -18   0  12     2529.18     2903.79    418.08 o 
 -17   0  12     2243.15     2051.98    540.57 o 
 -16   0  12     3508.69     3199.99    549.34 o 
 -15   0  12     7822.13     7873.64    481.88 o 
 -14   0  12    21921.25    22234.88   1143.24 o 
 -13   0  12        6.36     -247.23    164.82 o 
 -12   0  12     1040.48      501.23    216.50 o 
 -11   0  12    23302.76    21920.61    670.49 o 
 -10   0  12    93936.48    91054.02   3172.77 o 
  -9   0  12     2829.13     2613.90    183.86 o 
  -8   0  12     8627.40     8331.41    393.46 o 
  -7   0  12    32390.37    29433.60    624.37 o 
  -6   0  12     3763.55     2620.24    191.98 o 
  -5   0  12    36988.34    36588.88   1194.88 o 
  -4   0  12       55.08      -17.06     76.13 o 
  -3   0  12   201617.59   210666.48   3127.23 o 
  -2   0  12    64606.19    67949.69   1314.37 o 
  -1   0  12   119864.37   131097.95   3470.38 o 
   0   0  12     4580.71     4615.36    157.17 o 
   1   0  12      364.89      118.04     93.89 o 
   2   0  12   126041.84   128890.50   1778.02 o 
   3   0  12       76.44       58.11    122.32 o 
   4   0  12     7433.00     6862.02    325.15 o 
   5   0  12      931.76      745.64    180.37 o 
   6   0  12    46936.87    50208.15   2273.21 o 
   7   0  12     2936.58     2886.10    338.70 o 
   8   0  12       11.27     -219.05    150.52 o 
   9   0  12     9138.21     9382.99    468.16 o 
  10   0  12     8592.84     9340.33    633.25 o 
  11   0  12    24435.77    25191.02    839.63 o 
  12   0  12       46.25     -380.37    301.22 o 
  13   0  12     6743.83     6700.09    698.59 o 
  14   0  12     6123.02     7013.00    784.12 o 
 -21   1  12       45.97     -425.77    283.85 o 
 -20   1  12       23.79     -367.46    244.98 o 
 -19   1  12      774.79      939.31    344.19 o 
 -18   1  12     6279.69     6612.34    541.34 o 
 -17   1  12      362.92       34.54    199.34 o 
 -16   1  12       75.32     -244.03    162.69 o 
 -15   1  12     1148.10      690.46    190.25 o 
 -14   1  12      696.66      701.74    180.61 o 
 -13   1  12     6624.35     6076.88    278.84 o 
 -12   1  12     3279.67     3068.09    224.82 o 
 -11   1  12     1530.12     1594.48    143.19 o 
 -10   1  12     2509.35     2708.46    137.41 o 
  -9   1  12    11848.65    12192.93    261.42 o 
  -8   1  12      742.77      653.24     82.83 o 
  -7   1  12     2625.86     3064.28    124.51 o 
  -6   1  12     6065.97     5794.86    156.54 o 
  -5   1  12     4151.26     4245.34    146.63 o 
  -4   1  12     5812.71     6478.06    149.67 o 
  -3   1  12     5919.15     5812.42    136.61 o 
  -2   1  12    49206.88    53133.36   1019.06 o 
  -1   1  12    13130.35    14536.67    339.52 o 
   0   1  12     3844.31     3748.73    208.05 o 
   1   1  12     8384.51     7827.62    198.66 o 
   2   1  12      535.63     1710.44    196.39 o 
   3   1  12     5312.95     6135.13    196.87 o 
   4   1  12      739.07      505.67    107.42 o 
   5   1  12      253.81      395.93    106.05 o 
   6   1  12      159.48       41.12    113.13 o 
   7   1  12     8609.67     7814.55    304.88 o 
   8   1  12      352.19       21.72    120.89 o 
   9   1  12       33.73     -131.06    122.70 o 
  10   1  12     4306.08     5003.97    322.62 o 
  11   1  12     1307.92     1267.26    253.51 o 
  12   1  12      143.82     -264.23    176.15 o 
  13   1  12     2116.29     2884.41    421.91 o 
  14   1  12     2755.54     2803.02    615.77 o 
 -21   2  12      894.37      530.49    352.46 o 
 -20   2  12      579.94      471.87    329.19 o 
 -19   2  12     3979.45     4893.35    527.43 o 
 -18   2  12     5246.71     6169.82    527.46 o 
 -17   2  12       54.56     -167.06    223.88 o 
 -16   2  12     1501.53      928.01    236.00 o 
 -15   2  12     2819.21     2787.30    458.98 o 
 -14   2  12    14013.45    14913.17    491.98 o 
 -13   2  12      595.82      335.74    169.71 o 
 -12   2  12     1571.50     1432.43    240.71 o 
 -11   2  12      496.61      451.96    109.17 o 
 -10   2  12    22233.08    22082.56    396.00 o 
  -9   2  12    14665.95    14156.17    256.48 o 
  -8   2  12     3077.07     3038.67    130.34 o 
  -7   2  12    19315.40    19949.91    308.39 o 
  -6   2  12      779.01     1004.40     94.56 o 
  -5   2  12    19796.01    18386.46    282.79 o 
  -4   2  12     9984.30     9213.50    183.09 o 
  -3   2  12    18028.03    18533.29    268.03 o 
  -2   2  12    19621.74    19920.01    402.60 o 
  -1   2  12    34877.92    36935.43    604.54 o 
   0   2  12    14098.21    14913.09    347.93 o 
   1   2  12    15282.44    15566.75    555.99 o 
   2   2  12    31801.30    29529.28    416.29 o 
   3   2  12     1368.95     1376.03    106.87 o 
   4   2  12       47.37      -93.10     69.68 o 
   5   2  12     1875.44     2141.10    164.19 o 
   6   2  12    16232.59    16431.86    385.91 o 
   7   2  12    16434.21    15655.35    394.90 o 
   8   2  12       12.21     -112.73    105.94 o 
   9   2  12     2043.59     2286.82    340.56 o 
  10   2  12     2549.93     3582.43    484.99 o 
  11   2  12     1773.54     1612.40    278.54 o 
  12   2  12     3068.52     2852.09    326.36 o 
  13   2  12     2450.77     2449.62    314.60 o 
  14   2  12      932.56     1295.77    498.31 o 
 -21   3  12       60.65     -294.87    302.69 o 
 -20   3  12        2.49      -98.03    266.51 o 
 -19   3  12     1270.24     1162.28    453.98 o 
 -18   3  12    10634.97    11412.17    629.00 o 
 -17   3  12     2088.68     1929.17    384.12 o 
 -16   3  12        9.62     -277.53    185.02 o 
 -15   3  12    13172.39    14099.87    857.70 o 
 -14   3  12      689.09      548.13    193.61 o 
 -13   3  12     6985.07     6641.12    320.80 o 
 -12   3  12     1096.33      832.37    146.54 o 
 -11   3  12    13511.89    13802.68    582.55 o 
 -10   3  12    15225.38    15090.44    322.80 o 
  -9   3  12     9337.93     8857.78    199.94 o 
  -8   3  12      922.30      809.53     93.49 o 
  -7   3  12     2895.73     2649.86    133.15 o 
  -6   3  12    67759.23    69079.98    747.93 o 
  -5   3  12     3973.52     3868.13    138.77 o 
  -4   3  12       75.89      -10.96     61.89 o 
  -3   3  12     2558.78     2108.26    117.58 o 
  -2   3  12    85774.14    89841.34   1288.13 o 
  -1   3  12     5126.15     5469.52    215.23 o 
   0   3  12      727.19      542.07    135.05 o 
   1   3  12    26959.36    26665.36    934.47 o 
   2   3  12     7365.43     6628.35    178.77 o 
   3   3  12    34927.66    36030.37    558.63 o 
   4   3  12      126.51      -39.80     71.70 o 
   5   3  12    23358.11    22254.16    439.14 o 
   6   3  12     4314.67     4315.87    210.56 o 
   7   3  12    14598.39    14544.59    377.61 o 
   8   3  12      480.23      147.22    171.13 o 
   9   3  12      538.30      435.05    198.54 o 
  10   3  12    27437.51    28910.91    748.00 o 
  11   3  12     2092.71     1736.35    277.10 o 
  12   3  12        4.20     -276.44    184.29 o 
  13   3  12       83.00     -284.82    189.88 o 
  14   3  12    10672.38    12134.22    981.75 o 
  15   3  12     1031.74     1266.02    528.06 o 
 -20   4  12     3554.48     4353.47    675.00 o 
 -19   4  12      145.60      -96.18    266.63 o 
 -18   4  12       17.88      -72.37    283.90 o 
 -17   4  12     4270.22     4926.23    654.66 o 
 -16   4  12     1539.65     1674.79    330.82 o 
 -15   4  12     1741.17     2144.59    348.27 o 
 -14   4  12     1229.45     1722.64    321.43 o 
 -13   4  12    15131.19    15169.82    469.05 o 
 -12   4  12        4.32     -156.81    104.54 o 
 -11   4  12     6731.90     6299.43    244.36 o 
 -10   4  12     4377.08     3805.26    200.68 o 
  -9   4  12     6155.52     5542.49    364.05 o 
  -8   4  12    20626.41    20531.71    328.11 o 
  -7   4  12     1846.29     1499.18    114.52 o 
  -6   4  12     1805.94     1747.83    119.60 o 
  -5   4  12      173.35      144.39     73.49 o 
  -4   4  12    60929.54    62630.00    691.79 o 
  -3   4  12     1980.14     1980.02    212.98 o 
  -2   4  12      102.89      -92.10     61.40 o 
  -1   4  12    16529.37    15671.77    361.62 o 
   0   4  12     2832.60     2743.84    213.25 o 
   1   4  12    15910.21    15850.00    431.16 o 
   2   4  12     3168.14     3633.91    161.52 o 
   3   4  12     9490.90     9324.61    225.49 o 
   4   4  12        8.98     -100.31     77.60 o 
   5   4  12    19090.12    19580.76    412.95 o 
   6   4  12     2155.11     2629.85    199.21 o 
   7   4  12     3837.06     4160.09    294.41 o 
   8   4  12    13062.00    13654.81    604.51 o 
   9   4  12     3145.75     3768.27    327.25 o 
  10   4  12      222.85     -137.88    193.85 o 
  11   4  12        2.29     -251.39    180.09 o 
  12   4  12     5676.71     5736.54    437.92 o 
  13   4  12       11.38     -378.78    254.20 o 
  14   4  12     1660.55     2024.82    401.60 o 
  15   4  12     1533.35     1659.72    576.46 o 
 -20   5  12      756.35       61.23    305.49 o 
 -19   5  12       73.49      322.19    291.84 o 
 -18   5  12     2749.45     3448.72    580.95 o 
 -17   5  12     7326.29     7301.34    557.01 o 
 -16   5  12     2023.64     2085.34    604.59 o 
 -15   5  12     1603.44     1987.38    342.92 o 
 -14   5  12      693.92      340.72    238.26 o 
 -13   5  12     1023.70     1153.21    375.59 o 
 -12   5  12    10054.38    10131.05    317.75 o 
 -11   5  12     5798.06     5603.55    235.49 o 
 -10   5  12     6587.03     5914.78    264.58 o 
  -9   5  12      284.42      140.14    102.94 o 
  -8   5  12     7070.94     7005.65    201.80 o 
  -7   5  12    19825.35    18714.72    403.73 o 
  -6   5  12    13415.47    13256.90    363.44 o 
  -5   5  12    11507.34    10969.12    230.99 o 
  -4   5  12    10900.50    10391.12    220.31 o 
  -3   5  12    10608.42     9822.09    255.92 o 
  -2   5  12    19895.47    20756.08    645.48 o 
  -1   5  12    59544.26    60391.23   1281.44 o 
   0   5  12    15545.08    15448.08    427.51 o 
   1   5  12      140.07      -50.60    109.09 o 
   2   5  12     3856.24     2960.99    224.34 o 
   3   5  12     9016.33     8987.51    255.62 o 
   4   5  12    11913.36    12361.16    283.07 o 
   5   5  12    11690.07    10252.08    600.17 o 
   6   5  12       94.55     -147.62    143.41 o 
   7   5  12      339.40      -77.65    166.26 o 
   8   5  12     8334.77     8227.75    381.96 o 
   9   5  12     6871.44     7830.73    387.83 o 
  10   5  12     8158.34     8511.11    427.23 o 
  11   5  12      359.65       65.38    202.51 o 
  12   5  12      114.85     -216.38    235.87 o 
  13   5  12     2490.98     2653.97    421.63 o 
  14   5  12     2980.04     4124.25    854.56 o 
  15   5  12     3844.00     4224.16    791.61 o 
 -20   6  12      404.40      513.52    379.87 o 
 -19   6  12      627.75      666.15    334.85 o 
 -18   6  12      638.30      672.10    315.87 o 
 -17   6  12     3350.67     4253.41    491.00 o 
 -16   6  12     1275.34     1527.85    347.65 o 
 -15   6  12     1001.30      495.43    271.96 o 
 -14   6  12     9492.11     8766.61    497.55 o 
 -13   6  12     1770.47     1863.08    253.14 o 
 -12   6  12        0.60     -182.65    145.84 o 
 -11   6  12     2711.12     2636.40    207.23 o 
 -10   6  12     8456.88     7847.07    269.58 o 
  -9   6  12        1.22      -18.28    100.48 o 
  -8   6  12     3422.61     3159.92    164.48 o 
  -7   6  12    13848.77    13058.76    282.00 o 
  -6   6  12     2475.57     2704.00    142.06 o 
  -5   6  12     8217.21     7448.17    217.90 o 
  -4   6  12     9522.59     9224.43    264.46 o 
  -3   6  12    18131.08    18513.84    380.13 o 
  -2   6  12     8591.68     7399.51    300.03 o 
  -1   6  12    35695.47    35636.31    715.80 o 
   0   6  12      594.11      545.81    143.30 o 
   1   6  12     5512.95     4812.95    255.83 o 
   2   6  12    17662.30    16442.75    453.04 o 
   3   6  12     4669.94     4652.66    202.33 o 
   4   6  12        5.32      -65.39    108.92 o 
   5   6  12     4210.15     4317.83    228.83 o 
   6   6  12     7750.49     7445.44    360.86 o 
   7   6  12       99.27     -155.90    155.27 o 
   8   6  12      237.24      123.75    184.57 o 
   9   6  12     8457.14     9072.14    422.07 o 
  10   6  12     2218.33     2184.23    435.82 o 
  11   6  12     3734.96     3746.77    371.53 o 
  12   6  12     1852.27     2294.86    410.14 o 
  13   6  12      333.30      210.46    374.82 o 
  14   6  12     1042.88      628.26    362.54 o 
 -19   7  12     1477.99     1485.01    388.21 o 
 -18   7  12       74.76     -360.06    240.04 o 
 -17   7  12     3607.16     3890.79    489.69 o 
 -16   7  12    10711.98    10981.10    694.61 o 
 -15   7  12     1663.19     1597.40    350.66 o 
 -14   7  12       69.22     -225.59    150.40 o 
 -13   7  12      346.34      199.14    202.25 o 
 -12   7  12    35828.74    36290.18    800.52 o 
 -11   7  12      554.12      416.77    181.35 o 
 -10   7  12      949.62      464.27    169.98 o 
  -9   7  12    20952.81    20345.35    441.17 o 
  -8   7  12    10765.91    10798.82    266.04 o 
  -7   7  12    16453.83    16581.24    377.94 o 
  -6   7  12        0.05     -117.88     78.58 o 
  -5   7  12    37258.48    36074.18    547.45 o 
  -4   7  12      181.52      -98.13     96.92 o 
  -3   7  12    49051.12    47628.63    881.17 o 
  -2   7  12      924.11      692.00    155.92 o 
  -1   7  12    17886.10    16597.52    463.35 o 
   0   7  12    57867.84    55211.43   1097.41 o 
   1   7  12     8211.51     7735.50    325.77 o 
   2   7  12     1581.19     1148.57    180.60 o 
   3   7  12     1471.60     1480.85    271.57 o 
   4   7  12    55221.98    56765.44   1553.32 o 
   5   7  12      854.56      585.57    184.96 o 
   6   7  12     3293.13     3336.36    305.65 o 
   7   7  12     2858.64     2987.07    311.98 o 
   8   7  12     7643.50     7872.83    412.49 o 
   9   7  12     6312.16     6488.01    567.01 o 
  10   7  12      209.28     -109.60    200.27 o 
  11   7  12     7905.90     8053.27    461.78 o 
  12   7  12        1.05     -369.47    261.62 o 
  13   7  12     8227.14     9510.13    650.18 o 
  14   7  12       43.85     -428.98    285.99 o 
 -19   8  12      352.58     -174.07    312.21 o 
 -18   8  12      309.52     -394.04    262.69 o 
 -17   8  12      440.97      640.18    316.77 o 
 -16   8  12      852.95      660.06    328.33 o 
 -15   8  12     3908.14     3550.61    453.96 o 
 -14   8  12       10.91     -316.32    210.88 o 
 -13   8  12     4717.37     4531.87    357.44 o 
 -12   8  12      161.32      -26.32    178.84 o 
 -11   8  12       57.14     -259.08    247.10 o 
 -10   8  12      576.58      292.05    163.68 o 
  -9   8  12     2095.89     2158.93    246.99 o 
  -8   8  12     5432.73     5492.71    292.61 o 
  -7   8  12      340.18      399.69    129.57 o 
  -6   8  12        1.18     -136.32     90.88 o 
  -5   8  12      283.02      183.75    116.29 o 
  -4   8  12    15299.01    15168.78    388.48 o 
  -3   8  12    16954.15    15837.11    463.28 o 
  -2   8  12     4013.53     3745.51    264.63 o 
  -1   8  12      249.01      278.85    146.74 o 
   0   8  12    11098.10     9947.05    371.33 o 
   1   8  12     6078.31     5637.15    290.87 o 
   2   8  12     1524.08     1581.43    277.04 o 
   3   8  12     3128.35     3312.94    376.97 o 
   4   8  12      235.81       55.49    213.84 o 
   5   8  12     7518.30     7588.37    371.33 o 
   6   8  12     2968.80     3031.15    309.41 o 
   7   8  12     7430.90     6715.05    386.02 o 
   8   8  12     4784.04     5624.73    500.09 o 
   9   8  12     1002.35      570.75    237.86 o 
  10   8  12       99.45     -274.30    182.87 o 
  11   8  12      327.62      310.10    315.85 o 
  12   8  12     2112.23     2955.23    791.05 o 
  13   8  12      749.81      481.29    353.34 o 
 -18   9  12      149.77     -436.81    291.20 o 
 -17   9  12      922.53     1138.53    360.20 o 
 -16   9  12     4013.88     5462.84    584.27 o 
 -15   9  12       48.00       34.62    261.95 o 
 -14   9  12      138.17     -254.39    169.59 o 
 -13   9  12       20.96      -32.17    185.69 o 
 -12   9  12     7025.58     6609.74    371.49 o 
 -11   9  12      587.75      298.38    202.99 o 
 -10   9  12      334.42      -63.55    168.40 o 
  -9   9  12     5618.68     5315.06    308.87 o 
  -8   9  12     8066.86     8670.31    479.16 o 
  -7   9  12     5770.08     5197.72    248.07 o 
  -6   9  12      277.51       41.13    136.94 o 
  -5   9  12    12695.37    12670.18    360.23 o 
  -4   9  12      562.46      404.48    184.04 o 
  -3   9  12     7942.39     7521.30    338.88 o 
  -2   9  12      519.04       68.23    148.15 o 
  -1   9  12     3667.27     3702.87    277.33 o 
   0   9  12     8434.26     8106.46    351.85 o 
   1   9  12     2084.87     1788.81    227.14 o 
   2   9  12      374.19       22.50    194.86 o 
   3   9  12        4.08     -164.53    199.27 o 
   4   9  12    22310.77    22935.58    806.22 o 
   5   9  12      925.78      433.75    210.34 o 
   6   9  12      371.31     -100.26    176.44 o 
   7   9  12      648.92      285.76    208.73 o 
   8   9  12     5014.40     5427.56    507.37 o 
   9   9  12     3453.68     4399.27    439.99 o 
  10   9  12      803.82      355.99    244.24 o 
  11   9  12     2423.62     2194.38    436.40 o 
  12   9  12      116.69       60.03    319.52 o 
 -17  10  12     3461.22     3415.16    525.16 o 
 -16  10  12     2591.48     2777.68    425.64 o 
 -15  10  12     3555.42     3431.82    374.44 o 
 -14  10  12        2.92     -272.37    181.58 o 
 -13  10  12    10001.02    10380.18    470.35 o 
 -12  10  12      724.85      576.12    222.58 o 
 -11  10  12    16990.05    17084.99    565.83 o 
 -10  10  12       15.31     -236.98    157.98 o 
  -9  10  12     4012.22     4666.46    360.95 o 
  -8  10  12    20297.90    21163.99    635.31 o 
  -7  10  12     1358.09     1071.37    221.51 o 
  -6  10  12      531.11      125.44    148.21 o 
  -5  10  12      606.86      389.20    176.46 o 
  -4  10  12    44103.09    45213.84    912.54 o 
  -3  10  12      945.02      640.84    181.73 o 
  -2  10  12     1013.03      880.28    194.92 o 
  -1  10  12     5927.56     6037.23    322.92 o 
   0  10  12    17253.86    16898.80    514.21 o 
   1  10  12    19873.09    17343.13    671.11 o 
   2  10  12     1479.52      973.53    272.31 o 
   3  10  12    15765.20    15842.60    664.06 o 
   4  10  12      246.91       33.43    247.36 o 
   5  10  12    14928.82    14863.47    676.65 o 
   6  10  12       30.07     -249.28    166.19 o 
   7  10  12     6942.17     6479.02    426.67 o 
   8  10  12     8337.89     9205.75    484.24 o 
   9  10  12     2930.13     3039.77    556.20 o 
  10  10  12       22.33     -308.13    205.42 o 
  11  10  12       41.32     -400.20    266.80 o 
  12  10  12    12606.67    13896.37   1171.93 o 
 -16  11  12       11.38      284.93    306.98 o 
 -15  11  12      693.48      467.10    265.64 o 
 -14  11  12       52.87     -297.48    198.32 o 
 -13  11  12     1033.34     1463.36    356.25 o 
 -12  11  12     1982.17     2636.10    322.62 o 
 -11  11  12      877.52      462.36    232.02 o 
 -10  11  12       41.98     -262.24    174.83 o 
  -9  11  12     3950.87     4372.86    364.52 o 
  -8  11  12     3365.44     4295.80    374.30 o 
  -7  11  12      372.64      424.95    250.44 o 
  -6  11  12     7011.84     6346.34    628.85 o 
  -5  11  12      331.05      156.95    179.60 o 
  -4  11  12      100.52       99.66    172.61 o 
  -3  11  12     4607.27     4469.32    330.01 o 
  -2  11  12     2369.83     2037.09    250.26 o 
  -1  11  12      259.88      103.22    177.06 o 
   0  11  12     2324.77     3618.66   1138.78 o 
   1  11  12     4508.02     4176.54    424.96 o 
   2  11  12      716.07      319.30    250.94 o 
   3  11  12     1014.97      336.84    277.98 o 
   4  11  12     2086.33     2389.67    384.34 o 
   5  11  12      199.22      152.21    258.83 o 
   6  11  12     1633.01     1458.71    277.08 o 
   7  11  12     3027.98     2921.74    348.07 o 
   8  11  12       75.98      -96.95    218.97 o 
   9  11  12      212.93     -137.54    339.96 o 
  10  11  12     1228.60      591.98    381.85 o 
  11  11  12      709.63      591.87    378.93 o 
 -15  12  12     1458.04     1153.56    308.75 o 
 -14  12  12     1000.52      387.99    254.08 o 
 -13  12  12     2041.14     2475.21    328.77 o 
 -12  12  12      115.23      138.15    215.09 o 
 -11  12  12     1975.20     1888.34    310.43 o 
 -10  12  12     1238.27      927.20    271.30 o 
  -9  12  12     5822.35     6266.86    409.36 o 
  -8  12  12     7724.73     7990.47    504.12 o 
  -7  12  12     1637.06     1708.16    336.31 o 
  -6  12  12        4.23     -295.60    197.07 o 
  -5  12  12     1194.34     1243.24    299.74 o 
  -4  12  12    18114.42    17476.66    553.63 o 
  -3  12  12      779.26      547.86    205.91 o 
  -2  12  12     2554.52     2497.53    283.96 o 
  -1  12  12      100.74     -276.22    209.32 o 
   0  12  12     5872.15     5307.65    507.24 o 
   1  12  12     7644.72     7392.72    494.52 o 
   2  12  12     2479.06     2716.77    378.76 o 
   3  12  12     7221.07     6932.81    529.82 o 
   4  12  12      291.03     -209.40    222.81 o 
   5  12  12     2997.67     3420.01    436.60 o 
   6  12  12     2744.37     2301.04    324.79 o 
   7  12  12     4219.93     4139.80    644.68 o 
   8  12  12     1246.04     1442.17    356.68 o 
   9  12  12      983.10     1104.01    295.88 o 
  10  12  12      279.92       64.53    319.88 o 
 -14  13  12        3.78     -344.71    229.81 o 
 -13  13  12      105.97     -103.25    227.98 o 
 -12  13  12     7867.20     8319.84    473.11 o 
 -11  13  12      122.31       46.53    241.26 o 
 -10  13  12        7.71      -77.46    289.64 o 
  -9  13  12     6761.14     8118.07   1040.45 o 
  -8  13  12     4418.34     5754.63   1808.79 o 
  -7  13  12     3245.27     3321.96    443.60 o 
  -6  13  12     1095.27     1146.49    329.59 o 
  -5  13  12     7630.46     7292.38    781.46 o 
  -4  13  12      587.96      469.52    199.62 o 
  -3  13  12    14534.13    14820.27    659.48 o 
  -2  13  12     1644.21     1374.16    471.24 o 
  -1  13  12     2101.16     1873.35    355.50 o 
   0  13  12     8184.21     7194.67    512.08 o 
   1  13  12     5285.30     5706.38    482.89 o 
   2  13  12       13.16      338.57    277.85 o 
   3  13  12      112.38       42.27    258.33 o 
   4  13  12    10937.00    11834.52    658.31 o 
   5  13  12       38.54     -371.31    247.54 o 
   6  13  12      768.60      306.41    247.40 o 
   7  13  12     3683.24     4149.83    419.71 o 
   8  13  12     2457.74     2109.37    344.44 o 
 -12  14  12      272.91       16.66    254.94 o 
 -11  14  12     1883.55     1060.57    388.15 o 
 -10  14  12     6097.37     6705.58    931.81 o 
  -9  14  12      932.78      979.52    365.53 o 
  -8  14  12       72.01      -59.29    423.15 o 
  -7  14  12     4345.31     5425.95    562.43 o 
  -6  14  12      283.00      170.54    370.83 o 
  -5  14  12     4254.91     4052.67    745.90 o 
  -4  14  12      552.93      674.25    286.95 o 
  -3  14  12     6275.49     5732.17    471.52 o 
  -2  14  12     2228.23     1444.27    523.04 o 
  -1  14  12     2944.71     2550.68    401.85 o 
   0  14  12      243.71      -24.07    259.70 o 
   1  14  12     2700.82     3028.60    423.98 o 
   2  14  12    12279.03    12063.94    649.88 o 
   3  14  12      475.95       14.72    296.27 o 
   4  14  12      183.20       39.13    307.86 o 
   5  14  12      859.87      733.55    357.87 o 
   6  14  12     6147.29     6130.94    457.02 o 
   7  14  12     1518.84      937.84    288.68 o 
 -10  15  12      885.74     1076.79    419.33 o 
  -9  15  12      257.09     -197.42    333.31 o 
  -8  15  12      948.70      878.43    499.92 o 
  -7  15  12     1166.12     1252.20    515.84 o 
  -6  15  12     4841.59     5408.10    728.34 o 
  -5  15  12     2198.96     1652.29    533.37 o 
  -4  15  12      593.80      343.27    296.99 o 
  -3  15  12     1335.58     1549.72    401.92 o 
  -2  15  12     2220.49     2416.66    400.47 o 
  -1  15  12     4059.35     3806.48    723.59 o 
   0  15  12     2927.56     2331.75    742.21 o 
   1  15  12        2.15      344.76    366.06 o 
   2  15  12      908.37     1054.56    349.52 o 
   3  15  12     1549.12     1722.75    898.10 o 
   4  15  12     3412.97     2694.65    446.40 o 
   5  15  12      966.52      679.78    336.83 o 
  -7  16  12     1741.35     1915.25    611.52 o 
  -6  16  12      893.97      336.30    459.55 o 
  -5  16  12     1047.43      700.24    450.50 o 
  -4  16  12     1824.83     1330.30    529.12 o 
  -3  16  12      582.31      607.70    325.12 o 
  -2  16  12      722.17      184.10    314.21 o 
  -1  16  12     2926.48     2837.50    460.76 o 
   0  16  12     1231.39      668.44    450.78 o 
   1  16  12      101.93        0.99    321.90 o 
   2  16  12     4291.40     4698.95   1056.84 o 
 -21   1  13     1211.54      688.91    357.18 o 
 -20   1  13     1059.32      683.17    330.32 o 
 -19   1  13     2794.73     3430.01    386.48 o 
 -18   1  13     3792.75     4906.32    464.89 o 
 -17   1  13     3538.57     3743.48    312.28 o 
 -16   1  13      591.10       85.27    172.99 o 
 -15   1  13    13676.92    13872.98    463.75 o 
 -14   1  13     4320.57     4344.96    275.47 o 
 -13   1  13    11002.82    10655.83    354.44 o 
 -12   1  13     1440.34     1253.26    176.50 o 
 -11   1  13    14507.53    14167.10    315.73 o 
 -10   1  13    27277.50    27099.76    561.36 o 
  -9   1  13      314.71      182.47     75.81 o 
  -8   1  13     2163.55     2463.53    139.78 o 
  -7   1  13      817.60      826.04     91.75 o 
  -6   1  13    49787.20    49968.22    649.94 o 
  -5   1  13     9470.76     8847.63    187.75 o 
  -4   1  13    19110.85    19904.02    290.63 o 
  -3   1  13    55469.02    58517.92    740.86 o 
  -2   1  13    38252.73    40441.93    650.74 o 
  -1   1  13    25093.75    23532.71    469.44 o 
   0   1  13     2391.22     2747.89    183.62 o 
   1   1  13    36565.88    37423.54    530.23 o 
   2   1  13     1836.70     1968.93    111.45 o 
   3   1  13    32239.85    33927.66    655.45 o 
   4   1  13      400.14      445.58    108.75 o 
   5   1  13    21859.39    20567.66    429.44 o 
   6   1  13    30890.51    31565.16   1271.12 o 
   7   1  13     4865.43     4393.02    247.65 o 
   8   1  13      544.67      401.26    178.82 o 
   9   1  13      192.71     -105.03    170.33 o 
  10   1  13    34482.02    36475.31   1503.96 o 
  11   1  13     1030.24      916.71    337.88 o 
  12   1  13       32.46     -314.42    209.61 o 
  13   1  13     1977.70     2316.94    418.17 o 
  14   1  13     3851.99     4745.85    739.02 o 
 -21   2  13      747.07      265.70    350.10 o 
 -20   2  13     1207.56      973.60    354.79 o 
 -19   2  13     2526.14     3532.05    580.68 o 
 -18   2  13     9116.48     9901.33    594.18 o 
 -17   2  13     3523.96     3975.09    464.29 o 
 -16   2  13     1863.16     2250.92    297.18 o 
 -15   2  13      845.39      634.29    194.26 o 
 -14   2  13    10750.80    11539.28    386.17 o 
 -13   2  13       11.61     -184.93    128.22 o 
 -12   2  13      126.59     -118.42    108.98 o 
 -11   2  13    11899.36    11377.62    286.14 o 
 -10   2  13     7625.17     7497.08    229.63 o 
  -9   2  13    10183.31     8879.14    207.73 o 
  -8   2  13      489.73      128.47     73.17 o 
  -7   2  13    56548.95    57486.33    652.53 o 
  -6   2  13     4132.09     3926.13    139.47 o 
  -5   2  13    24953.40    26064.50    358.91 o 
  -4   2  13    41612.53    42653.66    500.80 o 
  -3   2  13    39918.93    39824.20    542.33 o 
  -2   2  13    50393.59    50186.75    761.13 o 
  -1   2  13     6188.61     6205.62    233.66 o 
   0   2  13       41.70      -97.23     80.71 o 
   1   2  13        7.41     -122.24     81.49 o 
   2   2  13    64873.55    67348.95    794.16 o 
   3   2  13       82.18      -98.13     65.42 o 
   4   2  13      830.78      679.97    109.33 o 
   5   2  13    11002.88    11433.29    303.84 o 
   6   2  13    10689.04    11079.81    398.52 o 
   7   2  13     3770.46     2924.42    267.47 o 
   8   2  13     5023.14     5399.71    377.18 o 
   9   2  13    12206.32    13378.10    488.47 o 
  10   2  13        0.59      -37.69    197.61 o 
  11   2  13     9841.58    10818.61    605.78 o 
  12   2  13      309.21       -8.77    247.80 o 
  13   2  13     1962.07     1723.56    373.42 o 
  14   2  13     4530.47     5615.28    834.06 o 
  15   2  13     2185.99     2151.66    609.39 o 
 -21   3  13     1654.70     1933.71    730.23 o 
 -20   3  13     1357.62     1272.47    369.41 o 
 -19   3  13       91.20       -4.90    276.79 o 
 -18   3  13      139.78       62.73    287.73 o 
 -17   3  13      232.05       84.13    254.79 o 
 -16   3  13     3850.32     3901.46    430.51 o 
 -15   3  13      453.66      502.32    199.63 o 
 -14   3  13     1574.04     1536.89    249.08 o 
 -13   3  13      576.45      497.74    174.41 o 
 -12   3  13     8384.04     8631.93    266.37 o 
 -11   3  13    10102.52     9888.58    315.87 o 
 -10   3  13     3821.08     3858.50    183.42 o 
  -9   3  13     6622.86     6414.49    181.99 o 
  -8   3  13      246.42      125.13     74.04 o 
  -7   3  13      830.31      849.02    100.77 o 
  -6   3  13     1559.43     1449.55    112.66 o 
  -5   3  13     8249.72     7633.17    185.50 o 
  -4   3  13     4209.51     3699.63    132.01 o 
  -3   3  13     5336.37     5650.22    178.83 o 
  -2   3  13       30.89       88.70     97.59 o 
  -1   3  13    12893.97    11792.24    317.14 o 
   0   3  13    30384.63    30815.34    646.76 o 
   1   3  13      176.86      233.39    124.53 o 
   2   3  13     4470.26     4632.46    150.75 o 
   3   3  13      148.36      198.08     76.94 o 
   4   3  13    13102.70    12992.81    371.41 o 
   5   3  13     8995.11     7756.89    328.97 o 
   6   3  13      977.60     1087.20    196.87 o 
   7   3  13     1482.72     1144.19    213.26 o 
   8   3  13     1521.69      957.14    212.35 o 
   9   3  13     6754.74     7071.38    381.47 o 
  10   3  13       16.70      136.66    198.28 o 
  11   3  13     5254.56     5290.29    376.65 o 
  12   3  13      288.42      265.05    274.13 o 
  13   3  13     1370.92     1822.37    473.63 o 
  14   3  13      293.89      369.76    423.96 o 
  15   3  13     1167.00      728.92    489.81 o 
 -20   4  13      150.98      179.10    304.19 o 
 -19   4  13     2535.35     2851.19    442.80 o 
 -18   4  13     7142.71     7128.50    686.11 o 
 -17   4  13        5.73     -307.77    227.72 o 
 -16   4  13        9.28       87.69    230.69 o 
 -15   4  13       54.17     -132.36    187.08 o 
 -14   4  13    17573.37    17463.26    749.32 o 
 -13   4  13     1170.23     1282.87    286.35 o 
 -12   4  13     9123.00     8743.52    296.53 o 
 -11   4  13    11110.81    10632.92    404.40 o 
 -10   4  13     3740.66     3722.82    185.74 o 
  -9   4  13    13038.59    12624.49    296.09 o 
  -8   4  13     2839.84     2852.16    147.60 o 
  -7   4  13    27055.47    25784.91    383.93 o 
  -6   4  13     1666.94     1317.27    114.82 o 
  -5   4  13     6892.81     6231.56    176.39 o 
  -4   4  13       54.87      -44.31     77.29 o 
  -3   4  13    28218.38    27833.61    424.07 o 
  -2   4  13    17537.99    16422.46    294.12 o 
  -1   4  13     2486.61     2219.84    208.73 o 
   0   4  13     4348.65     3822.16    235.78 o 
   1   4  13      247.93       14.10    127.73 o 
   2   4  13    77298.04    77302.16   1260.72 o 
   3   4  13     5360.67     5131.80    229.83 o 
   4   4  13      857.25      999.88    150.93 o 
   5   4  13     3758.22     3514.82    282.18 o 
   6   4  13    13131.00    12204.00    477.62 o 
   7   4  13     3340.22     3234.66    289.64 o 
   8   4  13      565.93      281.22    182.93 o 
   9   4  13    14619.60    14175.30    512.59 o 
  10   4  13      384.74      -82.65    202.59 o 
  11   4  13     7890.74     7730.70    416.82 o 
  12   4  13      482.79      418.35    230.11 o 
  13   4  13     5441.51     7399.21    899.40 o 
  14   4  13     3577.57     5130.52    819.24 o 
 -20   5  13      811.45      832.20    359.81 o 
 -19   5  13     2362.79     2641.53    432.86 o 
 -18   5  13     1408.58     1554.63    376.30 o 
 -17   5  13      113.38     -240.89    237.77 o 
 -16   5  13     5878.01     5983.35    448.40 o 
 -15   5  13     2555.53     2642.74    378.57 o 
 -14   5  13      969.40      996.77    277.21 o 
 -13   5  13     6387.17     6246.18    415.91 o 
 -12   5  13    15659.27    15931.69    401.76 o 
 -11   5  13     1862.92     1783.71    181.23 o 
 -10   5  13     5096.21     4665.97    213.17 o 
  -9   5  13    15223.33    14520.45    327.81 o 
  -8   5  13      587.12      354.23     89.89 o 
  -7   5  13     4457.71     4041.24    158.54 o 
  -6   5  13    13083.65    12390.57    255.50 o 
  -5   5  13    17271.69    16770.33    296.59 o 
  -4   5  13     1369.54     1142.26    116.50 o 
  -3   5  13    14706.55    15382.75    350.49 o 
  -2   5  13     6663.65     5779.47    193.08 o 
  -1   5  13     1585.28     1572.70    190.54 o 
   0   5  13    44966.25    44003.70    830.15 o 
   1   5  13     6842.81     6803.18    298.50 o 
   2   5  13      205.60     -170.91    113.94 o 
   3   5  13    13252.56    13078.65    350.37 o 
   4   5  13    19544.90    17954.28    486.30 o 
   5   5  13       42.14       50.95    151.33 o 
   6   5  13     4224.98     3679.04    587.65 o 
   7   5  13    15904.45    16894.45    539.76 o 
   8   5  13     2490.99     3215.09    427.60 o 
   9   5  13     3064.70     4151.06    354.71 o 
  10   5  13     5081.82     6388.41    444.48 o 
  11   5  13     1586.67     1493.86    413.00 o 
  12   5  13     1502.36     1615.46    339.26 o 
  13   5  13     3638.06     3591.30    474.95 o 
  14   5  13      376.00      513.21    462.74 o 
 -20   6  13     2440.85     2485.36    447.65 o 
 -19   6  13     1467.64     1182.45    348.91 o 
 -18   6  13     1095.83     1194.04    361.15 o 
 -17   6  13     3776.20     3965.25    470.47 o 
 -16   6  13      301.80      277.06    320.10 o 
 -15   6  13     2246.86     2546.35    362.64 o 
 -14   6  13      914.45      668.16    268.21 o 
 -13   6  13    19805.69    20369.20    571.57 o 
 -12   6  13    13015.99    13021.58    445.33 o 
 -11   6  13      446.76      174.68    131.37 o 
 -10   6  13     1179.63      855.26    148.30 o 
  -9   6  13     3556.88     3484.59    218.65 o 
  -8   6  13    33841.34    34934.97    488.54 o 
  -7   6  13      445.36      383.12     93.91 o 
  -6   6  13     1692.33     1470.22    124.45 o 
  -5   6  13     1172.08     1071.93    124.33 o 
  -4   6  13    39596.48    38194.74    616.29 o 
  -3   6  13    20100.20    19535.47    396.34 o 
  -2   6  13     8240.95     8530.14    332.67 o 
  -1   6  13    29141.70    27478.62    678.01 o 
   0   6  13      798.79      498.91    155.02 o 
   1   6  13    13649.44    12067.43    392.55 o 
   2   6  13     1068.28     1161.58    182.22 o 
   3   6  13    29540.49    27865.52    769.70 o 
   4   6  13     6879.82     7035.06    275.70 o 
   5   6  13    12671.50    13095.35    370.31 o 
   6   6  13     2304.91     1962.36    264.90 o 
   7   6  13     6464.31     6899.57    382.75 o 
   8   6  13    18736.15    20180.16    622.30 o 
   9   6  13       23.84     -170.83    171.95 o 
  10   6  13      417.56      -80.98    202.06 o 
  11   6  13       42.37     -121.45    209.28 o 
  12   6  13     6455.98     7011.30    562.93 o 
  13   6  13     3273.54     3461.68    498.94 o 
  14   6  13        3.17     -450.50    412.78 o 
 -19   7  13      517.66      204.98    306.88 o 
 -18   7  13      256.31       37.13    277.98 o 
 -17   7  13      100.73     -153.81    246.70 o 
 -16   7  13       17.41      -99.82    233.94 o 
 -15   7  13      905.43      840.97    306.20 o 
 -14   7  13       15.43     -231.61    154.41 o 
 -13   7  13     1540.60     1753.75    257.04 o 
 -12   7  13       54.51       44.58    170.88 o 
 -11   7  13      835.03      698.18    201.19 o 
 -10   7  13     4138.50     4090.17    275.98 o 
  -9   7  13       89.69       59.05    118.03 o 
  -8   7  13      250.55      163.28    113.21 o 
  -7   7  13      342.85      108.39    121.22 o 
  -6   7  13     6511.26     6537.35    236.81 o 
  -5   7  13      367.55      211.61    113.62 o 
  -4   7  13     1420.00     1654.24    161.67 o 
  -3   7  13     2709.58     2679.48    188.75 o 
  -2   7  13    10396.60     8970.90    347.78 o 
  -1   7  13     2862.25     2877.62    265.42 o 
   0   7  13       61.95      195.47    137.39 o 
   1   7  13     3724.24     3723.75    259.14 o 
   2   7  13      207.25      -11.05    127.97 o 
   3   7  13     5138.71     4782.69    277.76 o 
   4   7  13      662.66      987.97    204.51 o 
   5   7  13      264.64      274.01    179.46 o 
   6   7  13       46.92     -166.44    155.14 o 
   7   7  13      101.35     -254.64    169.76 o 
   8   7  13     1246.63     1651.80    283.27 o 
   9   7  13        6.48     -291.75    194.50 o 
  10   7  13     3570.54     4534.11    399.80 o 
  11   7  13       45.14     -120.66    213.62 o 
  12   7  13       79.62      200.89    312.08 o 
  13   7  13      340.46      158.19    328.16 o 
 -19   8  13      459.06       71.94    466.99 o 
 -18   8  13        0.43     -397.40    264.93 o 
 -17   8  13     8825.72     9929.49   1030.62 o 
 -16   8  13      320.15      273.66    291.26 o 
 -15   8  13     5510.95     5879.75    537.17 o 
 -14   8  13       26.54     -253.66    169.11 o 
 -13   8  13     6318.17     5690.87    341.18 o 
 -12   8  13     5330.86     5784.12    339.62 o 
 -11   8  13     2738.95     2790.89    286.27 o 
 -10   8  13     2631.32     2687.20    393.08 o 
  -9   8  13      573.19      204.51    164.84 o 
  -8   8  13    31849.49    32380.81    708.33 o 
  -7   8  13       69.94     -154.11    102.74 o 
  -6   8  13     2233.84     2257.22    174.52 o 
  -5   8  13     3943.31     3650.45    220.46 o 
  -4   8  13    38283.89    37852.65    649.60 o 
  -3   8  13     4469.28     4212.54    267.60 o 
  -2   8  13       31.56     -187.05    124.70 o 
  -1   8  13    35549.06    33688.43   1054.47 o 
   0   8  13     2302.37     2240.53    239.17 o 
   1   8  13    15473.39    14746.30    454.73 o 
   2   8  13     1135.38      876.07    179.55 o 
   3   8  13    15235.11    15583.04    639.54 o 
   4   8  13     8144.12     7284.47    481.56 o 
   5   8  13    12462.44    10289.34    437.14 o 
   6   8  13     1395.68     1492.05    443.85 o 
   7   8  13     2143.45     2035.00    308.24 o 
   8   8  13    18149.29    19888.67    645.71 o 
   9   8  13      786.95      697.58    256.65 o 
  10   8  13       13.90     -289.21    192.80 o 
  11   8  13     1586.43     1832.94    334.64 o 
  12   8  13    10512.58    12841.96    722.77 o 
  13   8  13     1180.25     1152.56    395.63 o 
 -18   9  13      263.11       87.44    287.55 o 
 -17   9  13      618.46      560.64    512.15 o 
 -16   9  13     7672.09     8451.89    563.14 o 
 -15   9  13       81.15     -371.34    247.56 o 
 -14   9  13      634.30      184.21    215.72 o 
 -13   9  13     3716.91     3595.94    337.06 o 
 -12   9  13    17017.57    17301.34    563.89 o 
 -11   9  13     1960.93     1672.81    260.22 o 
 -10   9  13      938.21      682.57    207.82 o 
  -9   9  13    12524.75    12230.78    438.26 o 
  -8   9  13      439.14      181.63    158.72 o 
  -7   9  13     3841.72     3915.93    304.94 o 
  -6   9  13       60.80     -148.86    115.51 o 
  -5   9  13    31756.71    30928.91    594.01 o 
  -4   9  13    12818.73    12380.42    464.75 o 
  -3   9  13     6057.85     5775.94    306.46 o 
  -2   9  13      206.06      -71.62    142.84 o 
  -1   9  13     1872.65     2291.34    255.36 o 
   0   9  13    34242.83    33960.16    753.91 o 
   1   9  13     1566.45     1415.69    220.41 o 
   2   9  13     1712.24     1569.47    295.82 o 
   3   9  13      477.59      116.60    272.81 o 
   4   9  13    18383.21    17230.82   1046.82 o 
   5   9  13     6196.85     5579.81    352.67 o 
   6   9  13        4.35     -249.22    166.15 o 
   7   9  13     5998.15     6423.76    398.35 o 
   8   9  13     2257.78     2690.78    339.16 o 
   9   9  13     4724.37     5225.23    550.08 o 
  10   9  13      201.52     -363.97    242.65 o 
  11   9  13     6089.02     6286.60    566.79 o 
  12   9  13     1276.43     1699.53    427.71 o 
 -17  10  13      304.91      -44.67    311.40 o 
 -16  10  13      210.40      196.98    306.36 o 
 -15  10  13        2.93     -216.43    241.43 o 
 -14  10  13      199.48     -119.27    202.06 o 
 -13  10  13     1070.73      687.87    250.05 o 
 -12  10  13      578.75      536.67    227.84 o 
 -11  10  13       18.72     -275.93    183.95 o 
 -10  10  13     1109.42      567.70    233.23 o 
  -9  10  13      834.98      516.66    202.16 o 
  -8  10  13      135.30      119.49    183.97 o 
  -7  10  13      160.87     -141.54    212.77 o 
  -6  10  13        2.35     -173.57    115.71 o 
  -5  10  13      145.25      -32.56    138.68 o 
  -4  10  13     1037.52     1163.83    267.31 o 
  -3  10  13       11.81     -141.34    145.12 o 
  -2  10  13      706.50      634.73    185.84 o 
  -1  10  13       19.43     -101.93    154.63 o 
   0  10  13       15.70       80.89    167.23 o 
   1  10  13     1404.12      939.93    285.68 o 
   2  10  13      150.92     -288.17    193.39 o 
   3  10  13     1816.37     1242.97    315.86 o 
   4  10  13      733.00      759.65    299.96 o 
   5  10  13      535.21       40.57    199.36 o 
   6  10  13      394.39       85.94    195.90 o 
   7  10  13     1764.24     2543.74    465.20 o 
   8  10  13      745.51      596.49    259.15 o 
   9  10  13        3.29     -288.33    202.28 o 
  10  10  13       38.87     -340.80    229.22 o 
  11  10  13        1.96     -300.88    318.33 o 
 -16  11  13     9677.74    10717.68    657.95 o 
 -15  11  13      302.37     -116.99    247.91 o 
 -14  11  13     1810.70     1535.53    303.53 o 
 -13  11  13     1826.55     2050.64    388.74 o 
 -12  11  13     5777.10     6310.70    406.48 o 
 -11  11  13     3796.56     4421.84    379.13 o 
 -10  11  13      244.18     -145.54    193.09 o 
  -9  11  13    19247.46    19616.09    616.23 o 
  -8  11  13      708.19      827.54    510.55 o 
  -7  11  13    10387.22    11150.54    559.93 o 
  -6  11  13      972.02      898.65    206.91 o 
  -5  11  13    16685.12    16616.48    534.78 o 
  -4  11  13     8853.71     8512.55    391.63 o 
  -3  11  13     5552.63     4941.69    382.92 o 
  -2  11  13     1324.63      627.59    207.07 o 
  -1  11  13     6425.60     5420.33    332.18 o 
   0  11  13    33110.23    31973.40    979.75 o 
   1  11  13       15.69     -153.56    376.39 o 
   2  11  13      301.19     -285.65    265.36 o 
   3  11  13      129.67     -229.75    227.20 o 
   4  11  13    17344.82    17331.91    881.34 o 
   5  11  13     4103.28     4382.37    472.75 o 
   6  11  13      700.74      530.24    239.61 o 
   7  11  13     6627.83     6995.32    539.34 o 
   8  11  13     1823.47     2106.48    325.60 o 
   9  11  13     5944.73     5857.80    458.17 o 
  10  11  13        3.16     -403.95    269.30 o 
 -15  12  13      250.23     -359.40    239.60 o 
 -14  12  13      892.67      403.59    276.32 o 
 -13  12  13     1416.87     1458.92    304.26 o 
 -12  12  13     1981.58     2097.43    317.22 o 
 -11  12  13     3558.48     4281.51    399.62 o 
 -10  12  13     2761.59     2664.81    331.63 o 
  -9  12  13      109.08      186.46    251.06 o 
  -8  12  13     7546.92     8181.19   1189.46 o 
  -7  12  13     2914.97     3760.21    522.24 o 
  -6  12  13       13.84     -330.97    314.50 o 
  -5  12  13     5403.90     5184.51    350.69 o 
  -4  12  13     8583.08     8184.51    404.50 o 
  -3  12  13       16.78     -227.29    159.12 o 
  -2  12  13     1037.03      537.42    260.12 o 
  -1  12  13     8319.44     7692.02    495.04 o 
   0  12  13     1629.91     1105.35    301.10 o 
   1  12  13     1424.96     1074.05    309.51 o 
   2  12  13     2728.70     2631.44    400.36 o 
   3  12  13     5128.32     4754.50   1165.74 o 
   4  12  13     3048.50     3367.12    577.25 o 
   5  12  13     5941.20     5542.73    506.60 o 
   6  12  13     1765.23     1600.96    303.69 o 
   7  12  13      516.07      321.83    252.56 o 
   8  12  13     5646.01     6016.18    451.88 o 
   9  12  13     1393.20     1137.10    313.64 o 
 -14  13  13      213.23     -349.93    233.29 o 
 -13  13  13      341.80       -9.76    244.66 o 
 -12  13  13       43.09      -25.32    234.95 o 
 -11  13  13     3873.81     3783.13    449.70 o 
 -10  13  13     4500.01     6010.95    561.25 o 
  -9  13  13        9.99       -3.23    267.95 o 
  -8  13  13      120.55     -291.44    243.80 o 
  -7  13  13      305.19     -102.53    386.75 o 
  -6  13  13     6245.10     5963.78    662.47 o 
  -5  13  13     5767.69     5557.13    367.72 o 
  -4  13  13      148.75       -7.63    193.43 o 
  -3  13  13     1348.47     1627.95    311.38 o 
  -2  13  13     2650.42     2519.16    370.56 o 
  -1  13  13     2410.41     1412.48    346.27 o 
   0  13  13     3769.01     4142.08    488.75 o 
   1  13  13     7086.92     7659.31    526.90 o 
   2  13  13      365.50        4.73    258.62 o 
   3  13  13     1797.56     1741.19    395.98 o 
   4  13  13      938.66      511.70    313.80 o 
   5  13  13     2186.34     1860.20    430.87 o 
   6  13  13     4305.98     5393.14    592.28 o 
   7  13  13      260.41       17.61    244.13 o 
   8  13  13      553.65      -18.38    240.18 o 
 -12  14  13     2878.66     3249.98   1010.49 o 
 -11  14  13      555.73      297.65    438.04 o 
 -10  14  13      639.22      615.28    360.44 o 
  -9  14  13      433.22      164.70    434.05 o 
  -8  14  13     6786.63     6988.56    742.15 o 
  -7  14  13      190.95       78.63    381.99 o 
  -6  14  13      312.52      431.93    393.14 o 
  -5  14  13       48.14      -85.72    226.52 o 
  -4  14  13     4065.79     3217.38    728.92 o 
  -3  14  13     1361.39      859.63    304.37 o 
  -2  14  13        5.33     -326.49    217.66 o 
  -1  14  13     8739.97     8412.21   1095.17 o 
   0  14  13      476.46      158.11    287.93 o 
   1  14  13     6553.39     6625.32    581.38 o 
   2  14  13      581.20      675.68    325.75 o 
   3  14  13     4099.06     4650.04    963.87 o 
   4  14  13     1546.98     1223.07    385.47 o 
   5  14  13     1895.31     1754.08    483.73 o 
   6  14  13        0.73       87.42    243.94 o 
 -10  15  13     3918.34     3377.83    710.33 o 
  -9  15  13      997.10      734.77    490.34 o 
  -8  15  13      551.26     -101.47    399.50 o 
  -7  15  13       45.19       29.22    366.58 o 
  -6  15  13     8568.18     7743.46    792.62 o 
  -5  15  13      175.67     -409.59    415.97 o 
  -4  15  13        0.85     -167.05    255.24 o 
  -3  15  13     5180.21     4660.98    491.61 o 
  -2  15  13     4564.98     4217.98    485.74 o 
  -1  15  13     1352.88     1084.54    389.40 o 
   0  15  13     1450.77     1094.86    372.14 o 
   1  15  13     6500.06     6491.00    558.35 o 
   2  15  13      266.20      347.66    309.62 o 
   3  15  13     4584.79     4119.15    997.74 o 
   4  15  13     1108.19      938.79    365.57 o 
  -6  16  13      452.51     -271.47    389.40 o 
  -5  16  13     1146.51      361.80    447.86 o 
  -4  16  13       73.29     -219.94    419.69 o 
  -3  16  13     4030.82     3083.96    461.44 o 
  -2  16  13     4280.63     4894.97    535.98 o 
  -1  16  13      148.81      -23.37    383.05 o 
   0  16  13       18.65     -377.81    251.87 o 
 -21   0  14      626.23     -211.97    439.87 o 
 -20   0  14      802.09      494.09    492.49 o 
 -19   0  14     2921.68     3240.77    672.61 o 
 -18   0  14    17719.69    18762.25   1169.01 o 
 -17   0  14     1665.81      915.08    310.99 o 
 -16   0  14     6382.19     5559.61    437.01 o 
 -15   0  14     4389.72     4500.56    470.18 o 
 -14   0  14     9484.16     9943.97    512.14 o 
 -13   0  14     1763.17     1591.73    285.08 o 
 -12   0  14      110.09      -47.14    155.21 o 
 -11   0  14    32421.82    31859.57    858.50 o 
 -10   0  14      126.71       29.47     99.34 o 
  -9   0  14    13359.19    12999.03    626.10 o 
  -8   0  14     1660.55     1920.28    169.15 o 
  -7   0  14    77331.50    76221.81   1762.55 o 
  -6   0  14    21391.66    19893.20    435.68 o 
  -5   0  14     8817.00     7863.87    250.92 o 
  -4   0  14    22551.31    22413.04    462.12 o 
  -3   0  14     6342.36     5489.12    432.30 o 
  -2   0  14    81871.49    78787.13   1532.63 o 
  -1   0  14       36.73      -85.45    129.35 o 
   0   0  14     6089.95     5079.70    175.33 o 
   1   0  14      410.99      299.31     98.19 o 
   2   0  14    87770.16    91455.98   1358.07 o 
   3   0  14    34477.92    31912.07    748.55 o 
   4   0  14     6076.67     6524.78    326.37 o 
   5   0  14    20828.13    18696.72    986.53 o 
   6   0  14      167.35      258.20    311.86 o 
   7   0  14     5242.48     5179.40    579.64 o 
   8   0  14     1057.38     1356.33    445.19 o 
   9   0  14    33163.12    35476.70   1543.80 o 
  10   0  14     3548.30     4567.35    702.36 o 
  11   0  14     7752.25     6916.31    733.12 o 
  12   0  14      831.13      604.08    401.62 o 
  13   0  14     1423.66      987.11    516.37 o 
  14   0  14     8789.23     9637.36    897.28 o 
 -21   1  14       56.35     -314.21    301.96 o 
 -20   1  14        4.29     -334.99    223.33 o 
 -19   1  14     1554.30     1895.56    321.56 o 
 -18   1  14     2195.44     2197.74    327.26 o 
 -17   1  14     1177.42      875.20    357.41 o 
 -16   1  14     2782.96     2993.75    279.98 o 
 -15   1  14      909.13      725.49    200.48 o 
 -14   1  14     6981.24     7080.81    314.38 o 
 -13   1  14     4293.00     4573.14    278.43 o 
 -12   1  14     3080.67     3342.57    244.86 o 
 -11   1  14       60.42      -18.57     92.76 o 
 -10   1  14     3348.26     3503.04    159.42 o 
  -9   1  14       36.79      -97.99     65.33 o 
  -8   1  14     4079.39     3832.94    144.22 o 
  -7   1  14     2327.86     2350.98    132.32 o 
  -6   1  14     9933.95     9430.84    243.92 o 
  -5   1  14      232.37       67.30     75.08 o 
  -4   1  14     8089.39     8799.91    191.05 o 
  -3   1  14    11076.32    10622.92    301.78 o 
  -2   1  14     5186.42     4778.89    217.06 o 
  -1   1  14    10567.31    10469.53    306.36 o 
   0   1  14      662.09      341.08     83.93 o 
   1   1  14    22000.18    23499.36    394.67 o 
   2   1  14     8331.46     7680.63    292.20 o 
   3   1  14     2700.55     2544.23    222.77 o 
   4   1  14     2593.74     2789.04    222.08 o 
   5   1  14     2359.02     2478.20    394.16 o 
   6   1  14     1189.24     1361.80    206.40 o 
   7   1  14     1043.70      943.89    284.55 o 
   8   1  14       80.32       -0.55    220.07 o 
   9   1  14     3888.76     4229.59    469.11 o 
  10   1  14     9376.63    10867.89    621.09 o 
  11   1  14      402.45      312.46    291.67 o 
  12   1  14      500.93     -192.02    254.75 o 
  13   1  14     1780.75     1539.12    386.04 o 
  14   1  14      183.79      208.45    314.46 o 
 -21   2  14       70.04     -418.98    289.76 o 
 -20   2  14        2.69     -303.86    215.80 o 
 -19   2  14      440.36      539.93    267.19 o 
 -18   2  14     3769.81     5484.20    450.02 o 
 -17   2  14      406.52       15.60    220.04 o 
 -16   2  14     2489.67     2591.47    277.06 o 
 -15   2  14     1420.68     1512.15    227.08 o 
 -14   2  14     2221.64     2193.12    234.68 o 
 -13   2  14     3406.45     3721.25    265.84 o 
 -12   2  14     3661.30     3784.22    241.14 o 
 -11   2  14    11323.44    10730.17    373.14 o 
 -10   2  14      213.93      110.45     97.42 o 
  -9   2  14     1131.30      962.92    104.89 o 
  -8   2  14     5305.63     5471.76    169.45 o 
  -7   2  14    49293.70    50678.82    599.76 o 
  -6   2  14    35593.80    36205.00    667.64 o 
  -5   2  14      344.26      239.76     88.45 o 
  -4   2  14       41.26      -18.21     53.78 o 
  -3   2  14    12753.88    12798.27    332.68 o 
  -2   2  14    20215.70    19688.86    426.49 o 
  -1   2  14     3787.22     3460.50    226.21 o 
   0   2  14     2746.74     2717.07    230.25 o 
   1   2  14     7427.67     6480.45    226.87 o 
   2   2  14     8318.80     8778.14    307.02 o 
   3   2  14    12419.08    11409.89    311.93 o 
   4   2  14     5194.32     5539.96    270.97 o 
   5   2  14     6191.49     6421.20    309.69 o 
   6   2  14      184.08      -14.52    140.00 o 
   7   2  14     7250.59     6922.18    350.99 o 
   8   2  14     1529.04     1203.47    221.20 o 
   9   2  14    16158.23    17574.40    745.30 o 
  10   2  14     4864.23     5443.20    584.24 o 
  11   2  14      221.69      398.66    311.44 o 
  12   2  14     1155.00      742.59    326.15 o 
  13   2  14     2131.27     1821.70    386.92 o 
  14   2  14     2579.96     2164.94    606.21 o 
 -20   3  14        2.17     -365.75    243.83 o 
 -19   3  14     8989.82     8954.60    579.42 o 
 -18   3  14       82.14     -181.30    273.28 o 
 -17   3  14     5510.46     5421.03    817.48 o 
 -16   3  14      329.02     -277.07    223.47 o 
 -15   3  14    12122.64    12686.99    491.05 o 
 -14   3  14     5960.99     5860.60    293.66 o 
 -13   3  14     6177.83     5838.83    277.29 o 
 -12   3  14     6890.49     7098.48    248.76 o 
 -11   3  14      735.24     1121.24    138.99 o 
 -10   3  14    32059.46    31556.19    510.65 o 
  -9   3  14     2343.12     2180.82    137.19 o 
  -8   3  14     4570.00     4487.63    165.95 o 
  -7   3  14     2600.81     2636.94    198.43 o 
  -6   3  14    48457.98    47114.09    571.87 o 
  -5   3  14     6472.27     5957.54    196.27 o 
  -4   3  14      613.24      499.75     78.54 o 
  -3   3  14    31434.28    31165.02    561.48 o 
  -2   3  14     3808.54     3266.26    194.00 o 
  -1   3  14     3089.33     2793.80    200.03 o 
   0   3  14      379.77      366.43    138.45 o 
   1   3  14    54614.70    57555.68   1023.03 o 
   2   3  14    18649.31    20439.41    430.84 o 
   3   3  14    11307.65    10360.24    306.14 o 
   4   3  14     7705.49     7389.43    562.33 o 
   5   3  14     4567.63     3627.57    300.14 o 
   6   3  14    15921.21    17068.00    508.57 o 
   7   3  14     5428.47     4736.36    319.62 o 
   8   3  14     2241.44     2191.71    277.42 o 
   9   3  14      992.17      750.05    234.51 o 
  10   3  14    23288.72    24414.88    903.52 o 
  11   3  14     2867.52     2908.81    430.03 o 
  12   3  14       64.43      240.71    285.80 o 
  13   3  14     6609.67     7385.79    608.15 o 
  14   3  14      811.25     1412.64    571.14 o 
 -20   4  14      359.22      224.36    313.74 o 
 -19   4  14      121.27     -236.22    252.01 o 
 -18   4  14      423.03      -17.21    284.19 o 
 -17   4  14     5024.27     5529.73    476.41 o 
 -16   4  14       40.97      -15.80    243.97 o 
 -15   4  14     3788.20     3638.09    408.73 o 
 -14   4  14      939.65      559.72    195.95 o 
 -13   4  14      891.89      930.83    201.38 o 
 -12   4  14    20783.23    20966.97    426.63 o 
 -11   4  14      907.31      864.85    140.25 o 
 -10   4  14     4502.62     4464.24    202.62 o 
  -9   4  14      819.85      648.57    122.43 o 
  -8   4  14    13853.84    13742.32    290.80 o 
  -7   4  14      232.93      175.61     81.21 o 
  -6   4  14      353.04       96.66     82.05 o 
  -5   4  14    24406.46    25001.44    375.77 o 
  -4   4  14    19258.74    18758.89    340.75 o 
  -3   4  14     2672.64     2321.42    129.09 o 
  -2   4  14       82.09       28.32     99.61 o 
  -1   4  14    15946.14    15613.93    444.76 o 
   0   4  14     1873.86     1674.60    206.57 o 
   1   4  14     6798.68     6728.80    307.03 o 
   2   4  14     2542.12     3644.92    291.36 o 
   3   4  14     5176.41     4876.88    229.53 o 
   4   4  14     7287.55     6831.56    262.33 o 
   5   4  14     3718.32     3339.51    278.49 o 
   6   4  14     2573.96     2088.79    300.86 o 
   7   4  14       11.13     -221.81    147.88 o 
   8   4  14    17448.99    18504.21    652.17 o 
   9   4  14      843.75      805.30    234.87 o 
  10   4  14        1.28     -124.89    257.77 o 
  11   4  14     3672.23     4542.90    528.06 o 
  12   4  14     3708.06     5020.40    530.25 o 
  13   4  14      719.75      888.30    523.28 o 
  14   4  14      199.20     -198.16    411.19 o 
 -20   5  14     2856.24     3507.26    510.98 o 
 -19   5  14     1363.20     1411.48    375.63 o 
 -18   5  14      238.37      -51.39    273.34 o 
 -17   5  14     1178.38     1117.72    326.47 o 
 -16   5  14     2333.28     3028.26    399.41 o 
 -15   5  14     2968.49     3581.21    401.06 o 
 -14   5  14     9057.90     8870.10    817.06 o 
 -13   5  14     1562.74     1721.44    241.40 o 
 -12   5  14      127.01       89.40    145.70 o 
 -11   5  14      869.75      993.04    151.34 o 
 -10   5  14    15892.70    15835.28    363.78 o 
  -9   5  14    21724.92    20651.13    403.43 o 
  -8   5  14     2506.64     2454.62    151.52 o 
  -7   5  14       96.50      -50.52     80.59 o 
  -6   5  14     5537.63     5156.13    175.38 o 
  -5   5  14    16932.17    17313.36    337.21 o 
  -4   5  14    26354.51    26645.69    433.94 o 
  -3   5  14     4008.51     3947.58    258.42 o 
  -2   5  14      619.54      424.22    143.65 o 
  -1   5  14     5763.08     5138.94    269.67 o 
   0   5  14    13357.14    12560.29    407.56 o 
   1   5  14    14600.83    14190.49    433.65 o 
   2   5  14    12359.91    11511.77    399.02 o 
   3   5  14     1379.62     1016.03    158.21 o 
   4   5  14     3295.34     3296.43    294.00 o 
   5   5  14    13723.97    12174.16    683.95 o 
   6   5  14     5047.09     4940.30    332.44 o 
   7   5  14     7548.11     8523.32    603.41 o 
   8   5  14     6099.38     6551.05    381.74 o 
   9   5  14      103.55     -235.28    191.45 o 
  10   5  14     6529.05     7343.09    431.16 o 
  11   5  14     4211.87     4831.63    538.36 o 
  12   5  14     1842.96     1826.63    447.87 o 
  13   5  14      392.13      132.82    419.18 o 
  14   5  14      452.08       46.22    464.86 o 
 -19   6  14       96.70     -151.43    250.43 o 
 -18   6  14     1890.29     1466.58    585.46 o 
 -17   6  14     2786.74     2970.00    628.49 o 
 -16   6  14       96.10     -208.50    223.79 o 
 -15   6  14     1256.95     1339.91    314.23 o 
 -14   6  14     6411.09     6374.41    436.43 o 
 -13   6  14        7.21     -151.24    163.32 o 
 -12   6  14     2388.25     2204.56    262.51 o 
 -11   6  14    10193.40    10111.91    427.76 o 
 -10   6  14       51.74     -155.64    103.76 o 
  -9   6  14     1849.82     1817.63    163.60 o 
  -8   6  14     3426.04     3630.87    168.92 o 
  -7   6  14     8859.19     8677.16    251.38 o 
  -6   6  14       90.22      -29.21     79.92 o 
  -5   6  14     6078.44     5529.50    221.48 o 
  -4   6  14    19609.67    19361.88    499.25 o 
  -3   6  14      131.61        6.41    122.08 o 
  -2   6  14    19545.96    19035.41    505.74 o 
  -1   6  14     8009.35     7391.95    321.87 o 
   0   6  14        6.47      -37.47    120.80 o 
   1   6  14    13973.73    13101.98    423.88 o 
   2   6  14     8984.73     8460.10    350.31 o 
   3   6  14      110.58      122.18    144.60 o 
   4   6  14     1227.44     1336.88    179.02 o 
   5   6  14     9647.24     8532.92    388.94 o 
   6   6  14      731.05      410.12    194.02 o 
   7   6  14      576.23      460.12    218.12 o 
   8   6  14     2312.49     2562.09    310.34 o 
   9   6  14    10995.16    11131.99    490.84 o 
  10   6  14     1359.47      775.92    414.17 o 
  11   6  14     5419.66     6147.80    429.62 o 
  12   6  14     1139.80     1465.11    374.57 o 
  13   6  14      210.02      328.33    461.14 o 
 -19   7  14       55.21     -423.14    282.09 o 
 -18   7  14     1416.70     1903.81    670.46 o 
 -17   7  14      107.09     -122.55    259.58 o 
 -16   7  14    12120.17    12717.83    639.35 o 
 -15   7  14      192.69      -97.53    243.57 o 
 -14   7  14     1097.77     1040.70    294.76 o 
 -13   7  14    12352.94    11599.67    446.85 o 
 -12   7  14     3282.53     4099.78    351.87 o 
 -11   7  14     2777.18     2703.21    390.21 o 
 -10   7  14       30.82      -92.65    116.78 o 
  -9   7  14    26196.60    28013.39    503.63 o 
  -8   7  14     2408.02     2471.45    216.76 o 
  -7   7  14     4594.26     4668.50    199.74 o 
  -6   7  14      582.94      457.47    121.14 o 
  -5   7  14    19856.85    19649.87    427.78 o 
  -4   7  14    36726.14    39611.75    803.67 o 
  -3   7  14     1094.85      908.99    185.67 o 
  -2   7  14     7977.91     6819.43    317.11 o 
  -1   7  14      992.79      994.33    193.85 o 
   0   7  14    37463.76    37407.09    783.79 o 
   1   7  14     4196.48     3375.35    257.03 o 
   2   7  14     2001.76     1680.05    213.85 o 
   3   7  14    14603.56    13139.69    806.56 o 
   4   7  14    17705.10    17071.15    532.49 o 
   5   7  14    14316.57    15139.35    517.05 o 
   6   7  14     1045.61      483.67    221.19 o 
   7   7  14    17311.76    18394.82    721.03 o 
   8   7  14       96.33     -200.08    201.72 o 
   9   7  14     3608.07     4406.88    392.55 o 
  10   7  14      266.80     -267.05    201.13 o 
  11   7  14     5640.82     6225.95    477.56 o 
  12   7  14     5948.75     6454.39    568.02 o 
  13   7  14      933.63      877.14    571.68 o 
 -18   8  14      502.92      402.80    324.75 o 
 -17   8  14     2450.24     2831.01    649.48 o 
 -16   8  14      354.84      685.24    300.01 o 
 -15   8  14      260.82     -239.14    257.17 o 
 -14   8  14       48.13     -207.08    172.80 o 
 -13   8  14      783.71      489.86    233.42 o 
 -12   8  14     9502.30    10047.64    423.98 o 
 -11   8  14       22.14     -235.69    157.13 o 
 -10   8  14     3214.91     3317.91    335.87 o 
  -9   8  14      239.94      420.92    176.65 o 
  -8   8  14     4036.02     4637.14    255.24 o 
  -7   8  14      702.12      222.82    120.36 o 
  -6   8  14     2293.19     1726.49    224.20 o 
  -5   8  14     4153.65     4743.96    307.68 o 
  -4   8  14     3230.26     3403.20    273.36 o 
  -3   8  14    10535.66     9652.47    405.39 o 
  -2   8  14     5596.95     4464.13    277.85 o 
  -1   8  14    12140.69    10965.70    403.70 o 
   0   8  14     1442.67     1599.29    219.88 o 
   1   8  14       19.48     -201.08    134.19 o 
   2   8  14       19.40     -191.98    127.99 o 
   3   8  14     4505.12     4798.63    754.53 o 
   4   8  14     5422.56     4393.51    852.97 o 
   5   8  14      340.65       94.23    186.82 o 
   6   8  14      638.50      157.47    202.17 o 
   7   8  14      441.27      338.43    244.56 o 
   8   8  14     7404.64     8017.05    442.09 o 
   9   8  14      824.97     1177.02    285.61 o 
  10   8  14      701.77      232.53    241.60 o 
  11   8  14      797.72      361.15    285.98 o 
  12   8  14      848.20      964.94    390.09 o 
 -18   9  14      452.35       12.92    459.53 o 
 -17   9  14      481.84      541.24    311.77 o 
 -16   9  14     2752.54     3245.44    472.58 o 
 -15   9  14       74.01     -353.37    235.58 o 
 -14   9  14      367.04      109.09    214.03 o 
 -13   9  14     2759.85     3563.18    350.30 o 
 -12   9  14     2396.18     2332.97    292.03 o 
 -11   9  14     4666.86     4678.83    360.20 o 
 -10   9  14      191.41      239.13    190.28 o 
  -9   9  14    14352.56    15142.20    492.03 o 
  -8   9  14     1599.13     1779.73    241.71 o 
  -7   9  14      878.30      737.76    171.70 o 
  -6   9  14     2880.56     2791.91    362.40 o 
  -5   9  14     5927.82     5888.49    321.15 o 
  -4   9  14     8868.64     8766.08    495.74 o 
  -3   9  14     2051.95     1917.18    236.57 o 
  -2   9  14      319.18      214.29    163.52 o 
  -1   9  14      511.02      319.21    199.50 o 
   0   9  14    14001.93    15267.28    492.41 o 
   1   9  14       35.38     -201.78    134.52 o 
   2   9  14      282.95     -285.12    190.08 o 
   3   9  14     3134.65     2624.90    384.12 o 
   4   9  14     4202.67     4071.58    547.21 o 
   5   9  14      840.83      305.22    209.57 o 
   6   9  14      447.86      392.29    224.89 o 
   7   9  14     6028.76     5677.49    391.89 o 
   8   9  14       39.29       78.86    239.80 o 
   9   9  14     3302.47     3477.61    386.81 o 
  10   9  14      450.89      307.33    258.01 o 
  11   9  14     2270.88     1913.23    433.33 o 
 -17  10  14     6338.02     6570.19    627.92 o 
 -16  10  14      768.57     1193.35    372.62 o 
 -15  10  14     1176.77      479.30    318.60 o 
 -14  10  14     2151.04     2357.98    319.67 o 
 -13  10  14     4265.42     5055.13    401.37 o 
 -12  10  14    17818.62    18317.81    780.00 o 
 -11  10  14     1483.54     1581.79    343.66 o 
 -10  10  14     1137.97      969.43    232.66 o 
  -9  10  14      391.13      293.81    206.05 o 
  -8  10  14    23337.41    24668.39    649.14 o 
  -7  10  14     2669.55     2700.29    361.66 o 
  -6  10  14     2199.68     1477.45    234.42 o 
  -5  10  14    12116.20    11466.76    441.57 o 
  -4  10  14     5942.97     5367.33    328.56 o 
  -3  10  14     3087.96     3016.43    324.48 o 
  -2  10  14        2.20     -214.70    143.13 o 
  -1  10  14    27080.98    27344.37    693.68 o 
   0  10  14      515.31      502.70    194.24 o 
   1  10  14     7968.12     7499.94    475.14 o 
   2  10  14     1324.43     1313.35    306.91 o 
   3  10  14    14462.24    14385.84    663.97 o 
   4  10  14    18420.25    18446.60   1569.31 o 
   5  10  14      211.25     -170.61    230.01 o 
   6  10  14     1597.06     1121.93    292.37 o 
   7  10  14       83.21     -174.70    279.72 o 
   8  10  14    18491.29    20644.98    856.81 o 
   9  10  14      118.43     -126.55    237.70 o 
  10  10  14      191.25     -158.23    244.56 o 
 -16  11  14      301.02       48.09    383.84 o 
 -15  11  14     1582.22     1717.77    328.14 o 
 -14  11  14      326.22      -91.72    340.80 o 
 -13  11  14      694.03      818.95    265.16 o 
 -12  11  14     1580.49     1714.21    298.29 o 
 -11  11  14      688.63      474.79    249.40 o 
 -10  11  14      342.55       74.62    211.08 o 
  -9  11  14     4438.18     5390.06    376.56 o 
  -8  11  14      541.47      260.85    380.39 o 
  -7  11  14      618.18      369.96    267.56 o 
  -6  11  14      763.68      449.97    202.57 o 
  -5  11  14      298.53      194.23    193.08 o 
  -4  11  14     1150.55     1254.96    296.63 o 
  -3  11  14     5385.87     5699.22    339.47 o 
  -2  11  14      583.04      549.67    231.24 o 
  -1  11  14      778.16      760.08    293.26 o 
   0  11  14     4387.08     4670.41    666.77 o 
   1  11  14     2521.84     1504.63    325.83 o 
   2  11  14      159.93      -96.32    230.32 o 
   3  11  14      345.35      330.16    336.04 o 
   4  11  14     1743.50     1506.19    355.31 o 
   5  11  14       10.52      -44.06    196.08 o 
   6  11  14     1750.17     1975.22    312.49 o 
   7  11  14      836.42      448.50    254.92 o 
   8  11  14      224.62       86.20    236.84 o 
   9  11  14      560.64      902.25    292.95 o 
 -15  12  14       68.41     -362.67    242.00 o 
 -14  12  14       36.71     -191.05    223.34 o 
 -13  12  14     1861.32     1981.25    326.41 o 
 -12  12  14     3458.74     4302.13    505.68 o 
 -11  12  14      463.23      190.61    235.92 o 
 -10  12  14       62.88     -287.74    191.83 o 
  -9  12  14      127.57     -341.06    325.65 o 
  -8  12  14     4371.97     6416.94    694.87 o 
  -7  12  14     6284.85     5908.45    481.69 o 
  -6  12  14     5960.99     5016.98    473.90 o 
  -5  12  14     3804.72     3502.55    649.87 o 
  -4  12  14     3491.65     3803.96    340.12 o 
  -3  12  14     2807.47     2450.09    478.26 o 
  -2  12  14     1884.48     1154.91    306.20 o 
  -1  12  14     5945.31     6167.21    486.28 o 
   0  12  14     1684.12     1277.68    409.35 o 
   1  12  14      483.28      345.53    272.87 o 
   2  12  14      923.12      699.26    578.02 o 
   3  12  14     6580.74     5788.67    498.33 o 
   4  12  14     4840.69     5524.60   1318.21 o 
   5  12  14       99.74      -40.77    200.39 o 
   6  12  14      584.14      230.79    252.53 o 
   7  12  14     1943.58     2123.29    330.60 o 
   8  12  14     4936.45     6003.49    488.85 o 
 -13  13  14     2931.81     4080.28    603.79 o 
 -12  13  14     1332.18     1386.74    311.71 o 
 -11  13  14      864.34      402.26    323.52 o 
 -10  13  14      460.37      559.99    433.50 o 
  -9  13  14     9049.75     8692.80    792.09 o 
  -8  13  14      391.73      507.37    418.64 o 
  -7  13  14     3522.94     3419.89    440.41 o 
  -6  13  14     3105.26     3604.12    634.60 o 
  -5  13  14     5322.13     4660.68    373.46 o 
  -4  13  14     8671.17     8490.15    424.34 o 
  -3  13  14     5064.77     4718.23    458.11 o 
  -2  13  14      946.19      619.43    286.24 o 
  -1  13  14     1113.11      622.77    367.64 o 
   0  13  14     9766.03     9408.31    573.69 o 
   1  13  14        6.20      242.66    261.68 o 
   2  13  14       52.22     -239.84    288.47 o 
   3  13  14     5490.59     5001.18    562.75 o 
   4  13  14     3232.18     3552.35    480.62 o 
   5  13  14     1738.45     1498.41    370.39 o 
   6  13  14      534.53      449.01    253.59 o 
   7  13  14     5300.71     5687.28    878.73 o 
 -12  14  14       81.12      929.74    490.87 o 
 -11  14  14     5233.02     5435.19    785.71 o 
 -10  14  14        5.09     -237.47    390.47 o 
  -9  14  14     2092.05     1870.10    567.43 o 
  -8  14  14      180.42      453.18    422.89 o 
  -7  14  14     5440.33     5139.79    507.65 o 
  -6  14  14     1978.17     1794.20    351.15 o 
  -5  14  14      348.09      181.96    270.98 o 
  -4  14  14     2132.80     1865.35    407.76 o 
  -3  14  14      342.94      451.71    291.43 o 
  -2  14  14     8860.43     8309.97    544.00 o 
  -1  14  14      170.00     -201.51    261.05 o 
   0  14  14      630.27      421.81    318.72 o 
   1  14  14      768.84      731.53    325.45 o 
   2  14  14     4589.97     4029.61    599.54 o 
   3  14  14      942.86     1103.22    696.51 o 
   4  14  14       77.65       70.95    305.11 o 
   5  14  14     4589.07     4876.85    863.97 o 
  -9  15  14     2036.87     1507.73    532.84 o 
  -8  15  14      794.23      192.85    498.87 o 
  -7  15  14      389.31      251.49    284.13 o 
  -6  15  14      370.94      383.58    416.52 o 
  -5  15  14     2655.46     1853.10    534.97 o 
  -4  15  14     2595.92     2056.30    388.43 o 
  -3  15  14     1038.71     1023.21    319.42 o 
  -2  15  14       46.54     -508.80    339.20 o 
  -1  15  14      364.47      377.03    405.90 o 
   0  15  14     3453.31     3372.88    463.77 o 
   1  15  14     4078.04     4656.84   1237.99 o 
   2  15  14     2090.27     1178.64    380.34 o 
   3  15  14      127.26     -225.51    305.62 o 
  -4  16  14     1153.60      758.67    502.56 o 
  -3  16  14      157.54     -395.28    266.70 o 
  -2  16  14     3353.39     3073.29    449.49 o 
 -21   1  15      316.23     -389.32    259.54 o 
 -20   1  15      386.07      111.89    300.34 o 
 -19   1  15    13979.56    15111.11    841.28 o 
 -18   1  15     1436.72     2046.92    475.95 o 
 -17   1  15        5.29     -246.14    164.09 o 
 -16   1  15     2041.93     2130.85    254.87 o 
 -15   1  15     4105.32     4872.78    335.93 o 
 -14   1  15    18135.90    18263.46    489.45 o 
 -13   1  15     2114.87     1936.66    212.07 o 
 -12   1  15     8478.20     8298.30    306.18 o 
 -11   1  15       81.24      -74.52     90.92 o 
 -10   1  15    29004.72    28265.14    614.96 o 
  -9   1  15     4984.65     5239.99    177.12 o 
  -8   1  15     7208.02     7284.09    193.47 o 
  -7   1  15    49494.66    50222.52    651.33 o 
  -6   1  15     2515.97     2108.95    142.04 o 
  -5   1  15     8678.63     7951.54    219.32 o 
  -4   1  15       38.47      -68.81     52.78 o 
  -3   1  15    79445.80    79834.07   1108.59 o 
  -2   1  15     1109.75      960.32    149.20 o 
  -1   1  15    11225.97    11348.09    330.58 o 
   0   1  15     1458.50     1311.08    113.87 o 
   1   1  15    14147.09    13960.21    296.52 o 
   2   1  15    36031.37    38845.25    641.90 o 
   3   1  15      240.76      339.70    204.06 o 
   4   1  15     1230.12     1263.16    263.50 o 
   5   1  15       93.71      120.59    202.13 o 
   6   1  15    23186.23    23246.44    821.82 o 
   7   1  15     3801.27     3690.69    437.83 o 
   8   1  15     9577.31    10274.32    590.93 o 
   9   1  15     5576.14     6413.39    490.94 o 
  10   1  15     5997.08     6433.87    540.87 o 
  11   1  15     4647.54     4145.18    481.28 o 
  12   1  15      178.30      141.12    293.33 o 
  13   1  15     6821.77     7198.03    561.31 o 
  14   1  15       50.25     -164.59    297.27 o 
 -21   2  15      144.30     -236.55    296.38 o 
 -20   2  15     2237.10     2810.06    383.39 o 
 -19   2  15      409.96      648.28    275.24 o 
 -18   2  15     9680.26     9856.50    593.66 o 
 -17   2  15       82.23     -308.70    215.24 o 
 -16   2  15        5.71     -120.27    165.78 o 
 -15   2  15    10467.61    10604.45    389.52 o 
 -14   2  15     2468.44     2981.96    264.61 o 
 -13   2  15      149.34     -108.00    131.56 o 
 -12   2  15     1325.28     1299.59    184.35 o 
 -11   2  15    13790.48    13939.43    326.31 o 
 -10   2  15      564.63      439.88    113.85 o 
  -9   2  15      770.94      700.15    102.23 o 
  -8   2  15     8991.16     9217.35    234.33 o 
  -7   2  15     5663.97     5791.95    176.79 o 
  -6   2  15    25736.54    26442.62    382.52 o 
  -5   2  15     2516.95     2276.01    116.22 o 
  -4   2  15     7561.47     7009.04    221.51 o 
  -3   2  15     2536.37     2473.69    190.23 o 
  -2   2  15    37429.39    39559.20    881.35 o 
  -1   2  15      189.98      -40.78     97.03 o 
   0   2  15      270.17      101.58    113.28 o 
   1   2  15    32410.97    31630.45    617.73 o 
   2   2  15     5435.73     5278.23    221.68 o 
   3   2  15     1520.22     1118.50    150.82 o 
   4   2  15       15.42     -186.09    143.21 o 
   5   2  15     8072.88     7668.46    586.76 o 
   6   2  15     1280.29     1814.47    330.06 o 
   7   2  15     7049.18     6692.44    477.05 o 
   8   2  15     5860.05     5399.36    506.70 o 
   9   2  15    12044.02    12430.69    647.14 o 
  10   2  15     7007.63     8470.16    569.23 o 
  11   2  15      716.64      123.13    299.33 o 
  12   2  15     1737.08     1759.03    382.54 o 
  13   2  15       25.65       13.04    287.10 o 
  14   2  15     5643.51     6248.00    906.31 o 
 -20   3  15     2744.95     3340.88    810.49 o 
 -19   3  15      160.01      142.45    247.71 o 
 -18   3  15     1281.37     1134.61    302.37 o 
 -17   3  15      495.17      194.32    223.12 o 
 -16   3  15     2529.79     2528.30    331.10 o 
 -15   3  15     1469.24     1415.45    225.12 o 
 -14   3  15     2982.64     3118.61    261.99 o 
 -13   3  15     5490.83     5197.37    265.77 o 
 -12   3  15     1861.91     1620.55    227.72 o 
 -11   3  15     1482.93     1276.19    151.76 o 
 -10   3  15       51.16     -100.85     95.18 o 
  -9   3  15    10367.04     9827.32    231.72 o 
  -8   3  15    10467.89     9895.88    230.33 o 
  -7   3  15     3057.45     3339.86    151.67 o 
  -6   3  15      319.68      236.39     83.28 o 
  -5   3  15     3661.48     3840.19    142.58 o 
  -4   3  15     8416.16     6976.93    256.39 o 
  -3   3  15     5544.33     5285.73    234.19 o 
  -2   3  15     1993.64     1898.94    183.37 o 
  -1   3  15     4710.92     4189.80    279.66 o 
   0   3  15    12087.00    11304.21    449.23 o 
   1   3  15      639.58      923.76    176.76 o 
   2   3  15     2422.78     2616.03    185.74 o 
   3   3  15     9176.65     9412.28    300.04 o 
   4   3  15        1.51     -126.43    125.17 o 
   5   3  15      387.86      458.81    168.39 o 
   6   3  15     1983.82     2167.56    254.75 o 
   7   3  15     4820.44     4297.83    449.85 o 
   8   3  15     9681.28     9939.19    576.10 o 
   9   3  15      324.76       92.51    270.48 o 
  10   3  15        8.36      -15.17    281.10 o 
  11   3  15     2804.65     2552.13    426.56 o 
  12   3  15     2510.78     2892.75    452.13 o 
  13   3  15      256.06      367.88    315.67 o 
  14   3  15      178.92      294.33    474.43 o 
 -20   4  15     1591.70     1599.18    404.78 o 
 -19   4  15      335.57     -168.01    390.47 o 
 -18   4  15     5383.57     6355.09    678.67 o 
 -17   4  15      866.22      687.97    255.92 o 
 -16   4  15     1100.41      844.79    253.86 o 
 -15   4  15     8851.61     8939.64    677.97 o 
 -14   4  15       84.21     -203.25    135.50 o 
 -13   4  15     2625.98     2786.20    241.14 o 
 -12   4  15        9.70       40.22    113.98 o 
 -11   4  15    27472.36    26794.24    485.75 o 
 -10   4  15    10714.91    10829.00    289.95 o 
  -9   4  15      346.43      195.25    101.90 o 
  -8   4  15      621.73      369.33     95.11 o 
  -7   4  15    22866.16    22979.44    370.31 o 
  -6   4  15    28194.23    28845.69    421.70 o 
  -5   4  15       25.76      -86.42     70.86 o 
  -4   4  15     1848.10     1809.80    195.39 o 
  -3   4  15        3.13     -136.28     90.85 o 
  -2   4  15    20084.58    19151.14    438.48 o 
  -1   4  15     6276.90     5833.99    289.87 o 
   0   4  15     8842.96     8244.12    336.81 o 
   1   4  15    30418.99    28075.96    652.69 o 
   2   4  15     4245.95     4019.35    279.05 o 
   3   4  15     7768.85     7695.97    282.13 o 
   4   4  15      121.19      196.33    127.97 o 
   5   4  15    18747.35    18230.65    536.81 o 
   6   4  15     1116.42      958.65    207.12 o 
   7   4  15      806.81     1128.74    238.87 o 
   8   4  15       96.08     -106.06    229.60 o 
   9   4  15    12438.58    13753.15    679.53 o 
  10   4  15     8984.25     9454.99    638.83 o 
  11   4  15        3.15       -7.06    289.37 o 
  12   4  15      177.73     -116.71    258.78 o 
  13   4  15      480.90      939.29    369.23 o 
 -20   5  15     2262.83     2609.57    448.25 o 
 -19   5  15     1243.96     1684.51    397.93 o 
 -18   5  15      576.50      489.44    438.57 o 
 -17   5  15     2823.96     2907.24    431.50 o 
 -16   5  15     4930.45     5211.53    479.04 o 
 -15   5  15      162.67      -10.93    224.82 o 
 -14   5  15      992.45     1185.30    292.33 o 
 -13   5  15     9719.12     9369.21    345.15 o 
 -12   5  15      345.36      189.93    127.21 o 
 -11   5  15     3057.41     3595.77    255.93 o 
 -10   5  15    12905.15    12333.91    319.47 o 
  -9   5  15     5969.01     6179.20    230.98 o 
  -8   5  15     1103.36     1019.92    120.81 o 
  -7   5  15    15016.37    14628.18    311.99 o 
  -6   5  15    11353.21    11123.87    251.26 o 
  -5   5  15      107.25      -47.33     94.39 o 
  -4   5  15    10786.45    10532.00    334.62 o 
  -3   5  15     2560.57     2274.78    286.54 o 
  -2   5  15     5409.72     4482.54    262.77 o 
  -1   5  15    19029.33    18778.75    512.49 o 
   0   5  15    17416.91    16440.90    479.74 o 
   1   5  15      809.18      687.59    173.87 o 
   2   5  15     5988.55     5949.27    314.63 o 
   3   5  15     8915.50     9428.38    315.43 o 
   4   5  15     1333.81     1218.65    175.33 o 
   5   5  15     1501.96     1320.93    265.14 o 
   6   5  15     4555.56     4542.16    455.88 o 
   7   5  15     8447.32     8873.97    414.36 o 
   8   5  15      125.80      -23.04    192.85 o 
   9   5  15     3960.22     4794.17    643.50 o 
  10   5  15     1616.58     1100.58    342.40 o 
  11   5  15        1.26     -216.92    333.09 o 
  12   5  15     3909.36     4442.66    545.10 o 
  13   5  15     1683.78     1090.17    535.50 o 
 -19   6  15      287.10     -210.09    268.76 o 
 -18   6  15       13.13     -239.74    262.57 o 
 -17   6  15     7282.57     7498.50    517.19 o 
 -16   6  15     2898.79     3572.34    448.91 o 
 -15   6  15       22.30     -136.83    217.52 o 
 -14   6  15      410.62      166.53    238.61 o 
 -13   6  15     1510.52     1715.47    247.09 o 
 -12   6  15    15407.46    16007.21    799.68 o 
 -11   6  15       27.10     -158.79    105.86 o 
 -10   6  15    20071.27    18753.13    402.63 o 
  -9   6  15     7832.62     7198.60    250.42 o 
  -8   6  15    10442.77    10364.96    254.42 o 
  -7   6  15     6294.51     6344.02    202.91 o 
  -6   6  15     3844.25     3765.41    173.09 o 
  -5   6  15    19205.81    18540.55    432.05 o 
  -4   6  15     1658.93     1365.61    246.00 o 
  -3   6  15     4463.57     3875.36    261.69 o 
  -2   6  15      254.52      -87.63    130.69 o 
  -1   6  15    23080.34    22819.12    583.11 o 
   0   6  15    15569.90    14374.96    451.23 o 
   1   6  15     1187.64      807.53    182.31 o 
   2   6  15      249.60       26.91    225.35 o 
   3   6  15     6190.70     5708.32    378.61 o 
   4   6  15    22449.67    24713.15    540.11 o 
   5   6  15     1030.14      572.65    207.28 o 
   6   6  15     4617.48     4583.47    363.70 o 
   7   6  15     3167.76     2974.97    323.10 o 
   8   6  15     5050.48     4881.42    396.49 o 
   9   6  15     5655.05     6123.70    414.62 o 
  10   6  15     2130.68     1936.57    403.06 o 
  11   6  15     4052.72     3989.29    610.96 o 
  12   6  15      731.40      712.53    345.47 o 
 -19   7  15     1124.85     1049.57    367.46 o 
 -18   7  15      153.75      -33.57    286.06 o 
 -17   7  15        6.96      106.34    284.89 o 
 -16   7  15       57.98       51.97    321.94 o 
 -15   7  15      699.19      183.41    256.95 o 
 -14   7  15     3997.63     3886.28    442.56 o 
 -13   7  15      357.84      260.75    189.18 o 
 -12   7  15     2962.15     2999.36    292.69 o 
 -11   7  15        2.06     -189.26    126.18 o 
 -10   7  15      174.01      -95.86    115.52 o 
  -9   7  15     3223.31     3314.78    250.37 o 
  -8   7  15     2225.36     2150.84    210.25 o 
  -7   7  15     3138.86     3245.20    191.83 o 
  -6   7  15     3167.30     3521.30    236.17 o 
  -5   7  15      533.20      436.34    163.06 o 
  -4   7  15      345.46      376.94    163.74 o 
  -3   7  15     7691.66     7338.09    331.19 o 
  -2   7  15      219.30       75.39    155.55 o 
  -1   7  15     2293.59     2682.68    254.78 o 
   0   7  15        2.11      -25.53    143.13 o 
   1   7  15     1445.79     1165.99    204.62 o 
   2   7  15     5248.63     4784.54    299.11 o 
   3   7  15       31.89      112.58    158.79 o 
   4   7  15       53.47       81.97    177.09 o 
   5   7  15      825.37      500.67    209.67 o 
   6   7  15     3007.41     2597.83    361.12 o 
   7   7  15      486.20      557.97    239.62 o 
   8   7  15     2148.02     2161.59    316.50 o 
   9   7  15      533.67       97.11    229.37 o 
  10   7  15     1088.36      214.29    303.89 o 
  11   7  15      492.77      667.11    340.64 o 
  12   7  15      108.53     -395.78    484.50 o 
 -18   8  15     1096.94     1012.02    362.11 o 
 -17   8  15     6630.13     6837.70    512.86 o 
 -16   8  15     3393.63     4143.06    776.71 o 
 -15   8  15     2739.03     2734.64    637.26 o 
 -14   8  15     3464.62     3574.94    454.18 o 
 -13   8  15      539.88      558.65    220.04 o 
 -12   8  15    20795.06    20815.79    603.47 o 
 -11   8  15      174.02     -189.56    165.83 o 
 -10   8  15     3321.78     3449.73    272.06 o 
  -9   8  15    10888.95    10684.13    360.40 o 
  -8   8  15     8811.21     8433.98    329.03 o 
  -7   8  15      311.10       56.79    134.84 o 
  -6   8  15       51.68     -200.03    135.58 o 
  -5   8  15    29691.00    30198.01    700.05 o 
  -4   8  15      843.98      856.84    198.27 o 
  -3   8  15     6277.99     5323.32    300.18 o 
  -2   8  15     2237.21     2284.90    273.84 o 
  -1   8  15    30583.09    29795.83    775.65 o 
   0   8  15    18058.04    16749.89    515.49 o 
   1   8  15     5378.28     5143.18    303.88 o 
   2   8  15     1509.13     1736.83    234.63 o 
   3   8  15      634.52      609.99    278.97 o 
   4   8  15    14195.17    14757.74    519.17 o 
   5   8  15      296.31     -232.98    171.64 o 
   6   8  15     4008.03     4039.21    534.33 o 
   7   8  15     2678.78     3354.23    352.96 o 
   8   8  15    10338.14    10478.46    514.10 o 
   9   8  15      792.83      521.71    263.34 o 
  10   8  15        6.95     -192.54    223.18 o 
  11   8  15     5718.49     7147.47    608.22 o 
 -17   9  15     1716.37     2248.78    414.14 o 
 -16   9  15     3184.36     3677.83    614.41 o 
 -15   9  15      498.61      180.84    332.57 o 
 -14   9  15      554.14      343.95    235.36 o 
 -13   9  15     6964.70     7791.07    555.88 o 
 -12   9  15      391.39      354.76    219.99 o 
 -11   9  15     2136.22     2066.72    269.32 o 
 -10   9  15     3907.89     3618.78    360.58 o 
  -9   9  15     8435.62     8247.63    337.07 o
[truncated: 191,302 more chars]
